# Supplementary material for: Breeding progress for pathogen resistance is a second major driver for yield increase in German winter wheat at contrasting N levels
Source: Sci Rep. 2020 Nov 23;10:20374. doi: 10.1038/s41598-020-77200-0 (PMC7683597; doi:10.1038/s41598-020-77200-0)
Supplement: Supplementary file 1 — Supplementary material 1 [file 41598_2020_77200_MOESM1_ESM.xlsx]

## Sheet: SuppTable1
Breeding progress for pathogen resistance is a second major driver for yield increase in German winter wheat at contrasting N levels
Holger Zetzsche*, Wolfgang Friedt, Frank Ordon
holger.zetzsche@julius-kuehn.de
Cultivar information including breeders and year of official release
VarietyNr	VarietyName	Breeder	Year of release
BRI14_003	Jafet	Sandra Senghaas-Kirschenlohr	2008
BRI14_005	Rebell	RAGT	2013
BRI14_006	Memory	Secobra Recherches	2013
BRI14_007	Kurt	LIMAGRAIN GmbH	2013
BRI14_008	Zappa	Ackermann Saatzucht	2009
BRI14_009	Chevalier	DSV	2005
BRI14_010	Gordian	Syngenta Seeds	2013
BRI14_011	Mentor	RAGT/Mellinger	2012
BRI14_012	Meister	RAGT/Mellinger	2010
BRI14_013	KWS Santiago	KWS Lochow GmbH	2011
BRI14_015	Profilus	RAGT/Mellinger	2008
BRI14_017	KWS Pius	KWS Lochow GmbH	2010
BRI14_018	Paroli	DSV	2004
BRI14_019	Estivus	Strube Saatzucht	2012
BRI14_020	Kronjuwel	Bayrische Saatzuchtgesellschaft	1980
BRI14_021	Desamo	Syngenta Seeds	2013
BRI14_022	Carenius	Eger/Dieckmann (EU)	2006
BRI14_023	Mulan	Nordsaat Saatzucht GmbH	2006
BRI14_024	Kredo	Nordsaat Saatzucht GmbH	2009
BRI14_025	Nelson	Saatzucht Schweiger	2011
BRI14_026	Patras	DSV	2012
BRI14_027	Götz	Bayrische Saatzuchtgesellschaft	1978
BRI14_029	Anapolis	Nordsaat Saatzucht GmbH	2013
BRI14_031	Biscay	Lochow-Petkus	2000
BRI14_032	Capone	LIMAGRAIN GmbH	2012
BRI14_033	Tabasco	W. von Borries-Eckendorf	2008
BRI14_034	Kometus	Saatzucht Schweiger	2011
BRI14_035	Cubus	Lochow-Petkus	2002
BRI14_036	Edward	W. von Borries-Eckendorf	2013
BRI14_037	Famulus	DSV	2010
BRI14_038	Dekan	Lochow-Petkus	1999
BRI14_039	SW Topper	SW Seeds	2002
BRI14_040	Matrix	DSV	2010
BRI14_041	Jenga	Ackermann Saatzucht	2007
BRI14_042	Linus	RAGT/Mellinger	2010
BRI14_044	Forum	Nordsaat Saatzucht GmbH	2012
BRI14_045	Colonia	LIMAGRAIN GmbH	2011
BRI14_046	Transit	Saatzucht Josef Breun	1994
BRI14_047	Potenzial	DSV	2006
BRI14_049	Tarso	Saatzucht Hadmersleben	1992
BRI14_050	Hermann	Limagrain-Nickerson	2004
BRI14_051	Glaucus	Strube Saatzucht	2011
BRI14_052	Tuareg	Nordsaat Saatzucht GmbH	2005
BRI14_053	Atomic	LIMAGRAIN GmbH	2012
BRI14_054	Tobak	W. von Borries-Eckendorf	2011
BRI14_055	Pionier	DSV	2013
BRI14_056	Manager	Saatzucht Schweiger GbR	2006
BRI14_057	Gourmet	Secobra Recherches	2013
BRI14_058	Limes	Innoseeds	2003
BRI14_059	Ritmo	Cebeco	1993
BRI14_060	Kalahari	LIMAGRAIN GmbH	2010
BRI14_061	Intro	RAGT	2011
BRI14_062	Oxal	RAGT/Mellinger	2010
BRI14_063	Zobel	Syngenta Cereals GmbH	2006
BRI14_064	Event	Saatzucht Josef Breun	2009
BRI14_065	Joker	DSV	2012
BRI14_066	Global	RAGT/Mellinger	2009
BRI14_067	Elixer	W. von Borries-Eckendorf	2012
BRI14_068	Fedor	W. von Borries-Eckendorf	2007
BRI14_069	Türkis	Lantmännen SW Seed Hadmersleben GmbH	2004
BRI14_070	Skagen	W. von Borries-Eckendorf	2006
BRI14_071	Greif	Lochow-Petkus	1989
BRI14_072	Esket	RAGT/Mellinger	2007
BRI14_073	Primus	DSV	2009
BRI14_074	Skalmeje	KWS Lochow GmbH	2006
BRI14_075	Genius	Nordsaat Saatzucht GmbH	2010
BRI14_076	Enorm	Schweiger	2002
BRI14_077	Florian	Nordsaat Saatzucht GmbH	2010
BRI14_078	Skater	Limagrain-Nickerson	2000
BRI14_079	Brillant	SW Seeds	2005
BRI14_080	Inspiration	Saatzucht Josef Breun GmbH & Co.KG	2007
BRI14_081	Apertus	Dr. Hermann Strube	2013
BRI14_082	Ellvis	Saatzucht Breun	2002
BRI14_083	Edgar	LIMAGRAIN GmbH	2010
BRI14_084	Maris Huntsman	Nordsaat Saatzucht GmbH	1975
BRI14_085	SY Ferry	Syngenta Seeds	2012
BRI14_086	Landsknecht	Secobra Recherches	2013
BRI14_088	Impression	Saatzucht Schweiger GbR	2005
BRI14_089	Winnetou	Saatzucht Firlbeck	2002
BRI14_090	Toronto	Strengs Erben	1990
BRI14_091	Torrild	W. von Borries-Eckendorf	2005
BRI14_092	Contra	Saatzucht Breun	1990
BRI14_093	Schamane	Saatzucht Engelen Büchling e.K.	2005
BRI14_094	Granada	Schweiger	1980
BRI14_095	KWS Cobalt	KWS Lochow GmbH	2013
BRI14_096	Tommi	Nordsaat Saatzucht GmbH	2002
BRI14_097	Saturn	MPI	1973
BRI14_098	Severin	Bauer, G.	1980
BRI14_099	JB Asano	Saatzucht Josef Breun GmbH & Co.KG	2008
BRI14_100	Kerubino	Saatzucht Schmid Landau	2004
BRI14_101	Arktis	DSV	2010
BRI14_102	Urban	Bauer, G.	1980
BRI14_103	Orestis	Strube, Dr. H.	1988
BRI14_104	Flair	Schweiger	1996
BRI14_105	Anthus	KWS Lochow GmbH	2005
BRI14_106	Bombus	Secobra Recherches	2012
BRI14_107	Lucius	Secobra Recherches	2006
BRI14_108	Herzog	Saatzucht Breun	1986
BRI14_109	Sorbas	Strube, Dr. H.	1985
BRI14_110	Tabor	Strube	1979
BRI14_111	Terrier	Nickerson	2001
BRI14_112	Magister	Bauer	2005
BRI14_113	Altos	Syngenta Hadmersleben	2000
BRI14_114	Progress	Hege	1969
BRI14_115	Xanthippe	Sejet Planteforaedling I/S	2011
BRI14_116	Avenir	Saatzucht Josef Breun	2013
BRI14_117	Pantus	Streng	1966
BRI14_118	Drifter	Nickerson	1999
BRI14_119	Joss	Breustedt	1972
BRI14_120	Kranich	Lochow-Petkus	1969
BRI14_121	Sperber	Lochow-Petkus	1982
BRI14_122	Discus	Pflanzenzucht SaKa GmbH&Co.KG	2007
BRI14_124	Obelisk	Strube, Dr. H.	1987
BRI14_125	Magnus	Engelen Büchling	2000
BRI14_126	Disponent	Bayrische Saatzuchtgesellschaft	1975
BRI14_127	Tambor	Semundo	1993
BRI14_128	Boxer	Ackermann Saatzucht	2013
BRI14_129	Sokrates	Saatzucht Engelen	2001
BRI14_130	Carisuper	Heidenreich und Eger	1975
BRI14_131	Rektor	Firlbeck	1980
BRI14_132	Alves	SW Seeds	2010
BRI14_133	NaturaStar	Saatzucht Schweiger	2002
BRI14_134	Alidos	Saatzucht Hadmersleben	1987
BRI14_135	Monopol	Firlbeck	1975
BRI14_136	Akratos	Strube Saatzucht	2004
BRI14_137	Knirps	Semundo	1985
BRI14_138	Bussard	Lochow-Petkus	1990
BRI14_139	Oberst	Engelen Büchling	1980
BRI14_141	Tiger	Franck	2001
BRI14_142	Ibis	Lochow-Petkus	1991
BRI14_143	Batis	Strube, Dr. H.	1994
BRI14_144	Topfit	Strube, Dr. H.	1972
BRI14_145	Akteur	DSV	2003
BRI14_146	Ludwig	Franck	1998
BRI14_147	Asketis	Strube, Dr. H.	1998
BRI14_148	Aristos	Strube, Dr. H.	1997
BRI14_149	Zentos	Saatzucht Hadmersleben	1989
BRI14_150	Diplomat	Firlbeck	1966
BRI14_151	Astron	Strube, Dr. H.	1989
BRI14_152	Basalt	Hege	1980
BRI14_153	Kormoran	Lochow-Petkus	1973
BRI14_154	Aron	Semundo	1992
BRI14_155	KWS Milaneco	KWS Lochow GmbH	2013
BRI14_156	Aszita	Kunz/Schmidt	2005
BRI14_157	Kobold	Firlbeck	1978
BRI14_158	Carimulti	Heidenreich und Eger	1975
BRI14_159	Admiral	Firlbeck	1968
BRI14_160	Vuka	Franck	1975
BRI14_161	Benno	Bauer, G.	1973
BRI14_162	Apollo	Saatzucht Breun	1984
BRI14_163	Aquila	Nickerson	1979
BRI14_164	Kanzler	Engelen Büchling	1980
BRI14_165	Kraka	Petersen, A.S.	1982
BRI14_166	Caribo	Heidenreich und Eger	1968
BRI14_167	Butaro	Landbauschule Dottenfelderhof e.V./Spieß	2009
BRI14_168	Konsul	Svalöf Weibull	1990
BRI14_169	Ares	Strube, Dr. H.	1983
BRI14_179	Apache	Nickerson>Limagrain	1997
BRI14_180	Premio	RAGT	2006
BRI14_181	Isengrain	Florimond Desprez (WvB, Witt)	1996
BRI14_183	Boregan	RAGT	2007
BRI14_186	KWS Ferrum	KWS Lochow GmbH	2012
BRI14_188	Cardos	Saatzucht Hadmersleben	1998
BRI14_193	Camp Remy	Unisigma	1980
BRI14_200	Orcas	Secobra Recherches	2010
BRI14_201	Nimbus	Firlbeck	1975
BRI14_202	Muskat	DSV	2010
BRI14_204	Rumor	Dr. Hermann Strube	2013
BRI14_207	Kontrast	Saatzucht Hadmersleben	1990
BRI14_208	WW 4180 (Kongo)	Saatzucht Josef Breun	2012
BRI14_213	Pegassos	Strube Saatzucht	1994
BRI14_214	Hybred	Nordsaat Saatzucht GmbH	2003
BRI14_215	Hyland	Nordsaat Saatzucht GmbH	2009
BRI14_216	Hybery	Saaten Union Recherche	2010
BRI14_217	Hystar	Saaten Union Recherche	2007
BRI14_218	Hylux	Saaten Union Recherche	2012
BRI14_219	Piko	Nordsaat Saatzucht GmbH	1994
BRI14_220	SUR99820	Saaten Union Recherche
