# Supplementary material for: Breeding progress for pathogen resistance is a second major driver for yield increase in German winter wheat at contrasting N levels
Source: Sci Rep. 2020 Nov 23;10:20374. doi: 10.1038/s41598-020-77200-0 (PMC7683597; doi:10.1038/s41598-020-77200-0)
Supplement: Supplementary file 2 — Supplementary material 2 [file 41598_2020_77200_MOESM2_ESM.xlsx]

## Sheet: SuppTable2 2014_15
Breeding progress for pathogen resistance is a second major driver for yield increase in German winter wheat at contrasting N levels
Holger Zetzsche*, Wolfgang Friedt, Frank Ordon
holger.zetzsche@julius-kuehn.de
Management information of the three-year field trial
General information
Year	2015
Farm	Julius Kuehn-Institute (JKI)
Postal code	06484
Address	Quedlinburg, Erwin-Baur-Str. 27
Federal state	Saxony-Anhalt
Weather station	JKI Quedlinburg
Distance from the closest weather station	0 km
Correspondence	Dr. Holger Zetzsche
Intern ID	2014_S4_172c
Plot information
plot length	3 m
plot width	1.5 m
plot size	4.5 m2
harvest size of the plot	4.5 m2
sowing density	330 seeds/m²
Soil Condition
		Date of data collection
Type of soil	Silty loam; loess black soil (Löß-Schwarzerde, Lö 1a)
Grade of soil productivity (Ackerzahl)	95
Soil structure	Homogeneous
Sowing preperation (Saatbettbereitung)	Cultivation, soil-levelling
Preceding crop	Avena (green cutting, mulching)
Pre-Preceding crop	Lucerne, ryegrass
Soil cultivation before preceding crop	Stubble cultivation, plowing
Catch crop (Zwischenfrucht)	non
Clay	NA
Sand	NA
Silt	NA
pH	6.8	2014-09-07
organical content	0.022	2014-09-07
P2O5	11.1 (mg/100g)	07.09.2014
K2O	11 (mg/100g)	07.09.2014
C/N ratio
Soil nitrogen, 0-30cm	45 (kg/ha)	25.02.2015
Soil nitrogen, 30-60cm	107 (kg/ha)	25.02.2015
Soil nitrogen, 60-90cm	78 (kg/ha)	25.02.2015
Soil nitrogen, 0-90cm	230 (kg/ha)	25.02.2015
Available nitrogen in fine soil	131 (kg/ha)	25.02.2015
Managements
Treatment	Fertilization	Date (dd.mm.YYYY)	Amount	Notice	Plant protection	Date (dd.mm.YYYY)	Amount	Notice	Infection_data	Inoculation Date	1st measure date (dd.mm.YYYY)	2nd measure date (dd.mm.YYYY)	3rd measure date (dd.mm.YYYY)	4th measure date (dd.mm.YYYY)	On-plot analysis, sampling, harvest	Date (dd.mm.YYYY)
low nitrogen, no fungicide (LN_NF)	1st nitrogen application				1st herbicide	2014-11-03	2.5 l/ha	Fenikan	Stripe_rust	2015-04-08	2015-04-20	2015-05-11	2015-05-26	2015-06-10	Hand cutting (biomass)	22.-23.07.2015
low nitrogen, no fungicide (LN_NF)	2nd nitrogen application				2nd herbicide				Powdery_mildew		2015-04-20	2015-05-11	2015-06-16	2015-06-30	Threshing harvest	2015-07-30
low nitrogen, no fungicide (LN_NF)	3rd nitrogen application				1st application of insecticide	2015-06-22	0.075 l/ha	Karate Zeon	Leaf_rust	2015-05-21	2015-05-28	2015-06-16	2015-06-30
low nitrogen, no fungicide (LN_NF)	others				2nd application of insecticide				Septoria		2015-04-20
low nitrogen, no fungicide (LN_NF)					1st application of fungicide				DTR
low nitrogen, no fungicide (LN_NF)					2nd application of fungicide				Fusarium	BBCH65	2015-06-30	2015-07-07
low nitrogen, no fungicide (LN_NF)					3rd application of fungicide
low nitrogen, no fungicide (LN_NF)					1st application of growth regulator	2015-04-13	1.0 l/ha	CCC + Medax Top (each 0.5 l/ha)
low nitrogen, no fungicide (LN_NF)					2nd application of growth regulator	2015-05-11	0.75 l/ha	Medax Top
Treatment	Fertilization	Date (dd.mm.YYYY)	Amount	Notice	Plant protection	Date (dd.mm.YYYY)	Amount	Notice	Infection_data	Inoculation Date	1st measure date (dd.mm.YYYY)	2nd measure date (dd.mm.YYYY)	3rd measure date (dd.mm.YYYY)	4th measure date (dd.mm.YYYY)	On-plot analysis, sampling, harvest	Date (dd.mm.YYYY)
low nitrogen, with fungicide (LN_WF)	1st nitrogen application				1st herbicide	2014-11-03	2.5 l/ha	Fenikan	Stripe_rust						Hand cutting (biomass)	21.-22.07.2015
low nitrogen, with fungicide (LN_WF)	2nd nitrogen application				2nd herbicide				Powdery_mildew						Threshing harvest	2015-07-30
low nitrogen, with fungicide (LN_WF)	3rd nitrogen application				1st application of insecticide	2015-06-22	0.075 l/ha	Karate Zeon	Leaf_rust
low nitrogen, with fungicide (LN_WF)	others				2nd application of insecticide				Septoria
low nitrogen, with fungicide (LN_WF)					1st application of fungicide	2015-04-09	2.0 l/ha	Capalo	DTR
low nitrogen, with fungicide (LN_WF)					2nd application of fungicide	2015-05-08	2.0 l/ha	Adexar	Fusarium
low nitrogen, with fungicide (LN_WF)					3rd application of fungicide	2015-06-08	1.0 l/ha	Prosaro
low nitrogen, with fungicide (LN_WF)					1st application of growth regulator	2015-04-13	1.0 l/ha	CCC + Medax Top (each 0.5 l/ha)
low nitrogen, with fungicide (LN_WF)					2nd application of growth regulator	2015-05-11	0.75 l/ha	Medax Top
Treatment	Fertilization	Date (dd.mm.YYYY)	Amount	Notice	Plant protection	Date (dd.mm.YYYY)	Amount	Notice	Infection_data	Inoculation Date	1st measure date (dd.mm.YYYY)	2nd measure date (dd.mm.YYYY)	3rd measure date (dd.mm.YYYY)	4th measure date (dd.mm.YYYY)	On-plot analysis, sampling, harvest	Date (dd.mm.YYYY)
high nitrogen, no fungicide (HN_NF)	1st nitrogen application	2015-04-13	50 kg N/ha	CAN	1st herbicide	2014-11-03	2.5 l/ha	Fenikan	Stripe_rust	2015-04-08	2015-04-20	2015-05-11	2015-05-26	2015-06-10	Hand cutting (biomass)	15.-16.07.2015
high nitrogen, no fungicide (HN_NF)	2nd nitrogen application	2015-05-13	40 kg N/ha	CAN	2nd herbicide				Powdery_mildew		2015-04-20	2015-05-11	2015-06-16	2015-06-30	Threshing harvest	2015-07-31
high nitrogen, no fungicide (HN_NF)	3rd nitrogen application				1st application of insecticide	2015-06-22	0.075 l/ha	Karate Zeon	Leaf_rust	2015-05-21	2015-05-28	2015-06-16	2015-06-30
high nitrogen, no fungicide (HN_NF)	others				2nd application of insecticide				Septoria		2015-04-20
high nitrogen, no fungicide (HN_NF)					1st application of fungicide				DTR
high nitrogen, no fungicide (HN_NF)					2nd application of fungicide				Fusarium	BBCH65	2015-06-30	2015-07-07
high nitrogen, no fungicide (HN_NF)					3rd application of fungicide
high nitrogen, no fungicide (HN_NF)					1st application of growth regulator	2015-04-13	1.0 l/ha	CCC + Medax Top (each 0.5 l/ha)
high nitrogen, no fungicide (HN_NF)					2nd application of growth regulator	2015-05-11	0.75 l/ha	Medax Top
Treatment	Fertilization	Date (dd.mm.YYYY)	Amount	Notice	Plant protection	Date (dd.mm.YYYY)	Amount	Notice	Infection_data	Inoculation Date	1st measure date (dd.mm.YYYY)	2nd measure date (dd.mm.YYYY)	3rd measure date (dd.mm.YYYY)	4th measure date (dd.mm.YYYY)	On-plot analysis, sampling, harvest	Date (dd.mm.YYYY)
high nitrogen, with fungicide (HN_WF)	1st nitrogen application	2015-04-13	50 kg N/ha	CAN	1st herbicide	2014-11-03	2.5 l/ha	Fenikan	Stripe_rust						Hand cutting (biomass)	13.-14.07.2015
high nitrogen, with fungicide (HN_WF)	2nd nitrogen application	2015-05-13	40 kg N/ha	CAN	2nd herbicide				Powdery_mildew						Threshing harvest	2015-07-31
high nitrogen, with fungicide (HN_WF)	3rd nitrogen application				1st application of insecticide	2015-06-22	0.075 l/ha	Karate Zeon	Leaf_rust
high nitrogen, with fungicide (HN_WF)	others				2nd application of insecticide				Septoria
high nitrogen, with fungicide (HN_WF)					1st application of fungicide	2015-04-09	2.0 l/ha	Capalo	DTR
high nitrogen, with fungicide (HN_WF)					2nd application of fungicide	2015-05-08	2.0 l/ha	Adexar	Fusarium
high nitrogen, with fungicide (HN_WF)					3rd application of fungicide	2015-06-08	1.0 l/ha	Prosaro
high nitrogen, with fungicide (HN_WF)					1st application of growth regulator	2015-04-13	1.0 l/ha	CCC + Medax Top (each 0.5 l/ha)
high nitrogen, with fungicide (HN_WF)					2nd application of growth regulator	2015-05-11	0.75 l/ha	Medax Top

## Sheet: SuppTable2 2015_16
General information
Year	2016
Farm	Julius Kuehn-Institute (JKI)
Postal code	06484
Address	Quedlinburg, Erwin-Baur-Str. 27
Federal state	Saxony-Anhalt
Weather station	JKI Quedlinburg
Distance from the closest weather station	0 km
Correspondence	Dr. Holger Zetzsche
Intern ID	2015_S5_172c
Plot information
plot length	3 m
plot width	1.5 m
plot size	4.5 m2
harvest size of the plot	4.5 m2
sowing density	330 seeds/m²
Soil Condition
		Date of data collection
Type of soil	Silty loam; loess black soil (Löß-Schwarzerde, Lö 1a)
Grade of soil productivity (Ackerzahl)	95
Soil structure	Homogeneous
Sowing preperation (Saatbettbereitung)	Cultivation, soil-levelling
Preceding crop	Avena (green cutting, mulching)
Pre-Preceding crop	Lucerne, ryegrass
Soil cultivation before preceding crop	Stubble cultivation, plowing
Catch crop (Zwischenfrucht)	non
Clay	NA
Sand	NA
Silt	NA
pH	6.8	2014-09-07
organical content	0.022	2014-09-07
P2O5	11.1 (mg/100g)	07.09.2014
K2O	11 (mg/100g)	07.09.2014
C/N ratio
Soil nitrogen, 0-30cm	24.5 (kg/ha)	2016-02-17
Soil nitrogen, 30-60cm	70.5 (kg/ha)	2016-02-17
Soil nitrogen, 60-90cm	53.5 (kg/ha)	2016-02-17
Soil nitrogen, 0-90cm	148.5 (kg/ha)	2016-02-17
Available nitrogen in fine soil	83.5 (kg/ha)	2016-02-17
Managements
Treatment	Fertilization	Date (dd.mm.YYYY)	Amount	Notice	Plant protection	Date (dd.mm.YYYY)	Amount	Notice	Infection_data	Inoculation Date	1st measure date (dd.mm.YYYY)	2nd measure date (dd.mm.YYYY)	3rd measure date (dd.mm.YYYY)	4th measure date (dd.mm.YYYY)	On-plot analysis, sampling, harvest	Date (dd.mm.YYYY)
low nitrogen, no fungicide (LN_NF)	1st nitrogen application	2016-03-08	40 kg N/ha	CAN	1st herbicide	2015-11-02	2.5 l/ha	Fenikan	Stripe_rust	2016-04-12	2016-04-25	2016-05-09	2016-05-23	2016-06-06	Hand cutting (biomass)	19.-20.07.2016
low nitrogen, no fungicide (LN_NF)	2nd nitrogen application				2nd herbicide				Powdery_mildew		2016-04-18	2016-05-09	2016-06-06		Threshing harvest	2016-07-24
low nitrogen, no fungicide (LN_NF)	3rd nitrogen application				1st application of insecticide				Leaf_rust	2016-05-19	2016-05-30	2016-06-15	2016-06-27
low nitrogen, no fungicide (LN_NF)	others				2nd application of insecticide				Septoria		2016-05-02	2016-06-09
low nitrogen, no fungicide (LN_NF)					1st application of fungicide				DTR
low nitrogen, no fungicide (LN_NF)					2nd application of fungicide				Fusarium	BBCH65	2016-06-20	2016-06-29
low nitrogen, no fungicide (LN_NF)					3rd application of fungicide
low nitrogen, no fungicide (LN_NF)					1st application of growth regulator	2016-04-03	0.75 l/ha	Medax Top
low nitrogen, no fungicide (LN_NF)					2nd application of growth regulator	2016-05-11	1.0 l/ha	Medax Top (0.5 l/ha + Turbo (0.5 kg/ha)
Treatment	Fertilization	Date (dd.mm.YYYY)	Amount	Notice	Plant protection	Date (dd.mm.YYYY)	Amount	Notice	Infection_data	Inoculation Date	1st measure date (dd.mm.YYYY)	2nd measure date (dd.mm.YYYY)	3rd measure date (dd.mm.YYYY)	4th measure date (dd.mm.YYYY)	On-plot analysis, sampling, harvest	Date (dd.mm.YYYY)
low nitrogen, with fungicide (LN_WF)	1st nitrogen application	2016-03-08	40 kg N/ha	CAN	1st herbicide	2015-11-02	2.5 l/ha	Fenikan	Stripe_rust						Hand cutting (biomass)	12.-18.07.2016
low nitrogen, with fungicide (LN_WF)	2nd nitrogen application				2nd herbicide				Powdery_mildew						Threshing harvest	2016-07-22
low nitrogen, with fungicide (LN_WF)	3rd nitrogen application				1st application of insecticide				Leaf_rust
low nitrogen, with fungicide (LN_WF)	others				2nd application of insecticide				Septoria
low nitrogen, with fungicide (LN_WF)					1st application of fungicide	2016-04-11	2.15 l/ha	Capalo (2.0 l/ha + Vegas 0.15 l/ha)	DTR
low nitrogen, with fungicide (LN_WF)					2nd application of fungicide	2016-05-18	2.0 l/ha	Adexar	Fusarium
low nitrogen, with fungicide (LN_WF)					3rd application of fungicide	2016-05-31	1.0 l/ha	Prosaro
low nitrogen, with fungicide (LN_WF)					1st application of growth regulator	2016-04-03	0.75 l/ha	Medax Top
low nitrogen, with fungicide (LN_WF)					2nd application of growth regulator	2016-05-11	1.0 l/ha	Medax Top (0.5 l/ha + Turbo (0.5 kg/ha)
Treatment	Fertilization	Date (dd.mm.YYYY)	Amount	Notice	Plant protection	Date (dd.mm.YYYY)	Amount	Notice	Infection_data	Inoculation Date	1st measure date (dd.mm.YYYY)	2nd measure date (dd.mm.YYYY)	3rd measure date (dd.mm.YYYY)	4th measure date (dd.mm.YYYY)	On-plot analysis, sampling, harvest	Date (dd.mm.YYYY)
high nitrogen, no fungicide (HN_NF)	1st nitrogen application	2016-03-08	40 kg N/ha	CAN	1st herbicide	2015-11-02	2.5 l/ha	Fenikan	Stripe_rust	2016-04-12	2016-04-25	2016-05-09	2016-05-23	2016-06-06	Hand cutting (biomass)	26.-27.07.2016
high nitrogen, no fungicide (HN_NF)	2nd nitrogen application	2016-04-06	40 kg N/ha	CAN	2nd herbicide				Powdery_mildew		2016-04-18	2016-05-09	2016-06-06		Threshing harvest	2016-07-27
high nitrogen, no fungicide (HN_NF)	3rd nitrogen application	2016-05-19	40 kg N/ha	CAN	1st application of insecticide				Leaf_rust	2016-05-19	2016-05-30	2016-06-15	2016-06-27
high nitrogen, no fungicide (HN_NF)	others				2nd application of insecticide				Septoria		2016-05-02	2016-06-09
high nitrogen, no fungicide (HN_NF)					1st application of fungicide				DTR
high nitrogen, no fungicide (HN_NF)					2nd application of fungicide				Fusarium	BBCH65	2016-06-20	2016-06-29
high nitrogen, no fungicide (HN_NF)					3rd application of fungicide
high nitrogen, no fungicide (HN_NF)					1st application of growth regulator	2016-04-03	0.75 l/ha	Medax Top
high nitrogen, no fungicide (HN_NF)					2nd application of growth regulator	2016-05-11	1.0 l/ha	Medax Top (0.5 l/ha + Turbo (0.5 kg/ha)
Treatment	Fertilization	Date (dd.mm.YYYY)	Amount	Notice	Plant protection	Date (dd.mm.YYYY)	Amount	Notice	Infection_data	Inoculation Date	1st measure date (dd.mm.YYYY)	2nd measure date (dd.mm.YYYY)	3rd measure date (dd.mm.YYYY)	4th measure date (dd.mm.YYYY)	On-plot analysis, sampling, harvest	Date (dd.mm.YYYY)
high nitrogen, with fungicide (HN_WF)	1st nitrogen application	2016-03-08	40 kg N/ha	CAN	1st herbicide	2015-11-02	2.5 l/ha	Fenikan	Stripe_rust						Hand cutting (biomass)	21.-25.07.2016
high nitrogen, with fungicide (HN_WF)	2nd nitrogen application	2016-04-06	40 kg N/ha	CAN	2nd herbicide				Powdery_mildew						Threshing harvest	2016-07-25
high nitrogen, with fungicide (HN_WF)	3rd nitrogen application	2016-05-19	40 kg N/ha	CAN	1st application of insecticide				Leaf_rust
high nitrogen, with fungicide (HN_WF)	others				2nd application of insecticide				Septoria
high nitrogen, with fungicide (HN_WF)					1st application of fungicide	2016-04-11	2.15 l/ha	Capalo (2.0 l/ha + Vegas 0.15 l/ha)	DTR
high nitrogen, with fungicide (HN_WF)					2nd application of fungicide	2016-05-18	2.0 l/ha	Adexar	Fusarium
high nitrogen, with fungicide (HN_WF)					3rd application of fungicide	2016-05-31	1.0 l/ha	Prosaro
high nitrogen, with fungicide (HN_WF)					1st application of growth regulator	2016-04-03	0.75 l/ha	Medax Top
high nitrogen, with fungicide (HN_WF)					2nd application of growth regulator	2016-05-11	1.0 l/ha	Medax Top (0.5 l/ha + Turbo (0.5 kg/ha)

## Sheet: SuppTable2 2016_17
General information
Year	2017
Farm	Julius Kuehn-Institute (JKI)
Postal code	06484
Address	Quedlinburg, Erwin-Baur-Str. 27
Federal state	Saxony-Anhalt
Weather station	JKI Quedlinburg
Distance from the closest weather station	0 km
Correspondence	Dr. Holger Zetzsche
Intern ID	2016_S6_172c
Plot information
plot length	3 m
plot width	1.5 m
plot size	4.5 m2
harvest size of the plot	4.5 m2
sowing density	330 seeds/m²
Soil Condition
		Date of data collection
Type of soil	Silty loam; loess black soil (Löß-Schwarzerde, Lö 1a)
Grade of soil productivity (Ackerzahl)	95
Soil structure	Homogeneous
Sowing preperation (Saatbettbereitung)	Cultivation, soil-levelling
Preceding crop	Avena (green cutting, mulching)
Pre-Preceding crop	Lucerne, ryegrass
Soil cultivation before preceding crop	Stubble cultivation, plowing
Catch crop (Zwischenfrucht)	non
Clay	NA
Sand	NA
Silt	NA
pH	6.8	2014-09-07
organical content	0.022	2014-09-07
P2O5	11.1 (mg/100g)	07.09.2014
K2O	11 (mg/100g)	07.09.2014
C/N ratio
Soil nitrogen, 0-30cm	26 (kg/ha)	2017-03-13
Soil nitrogen, 30-60cm	135 (kg/ha)	2017-03-13
Soil nitrogen, 60-90cm	97 (kg/ha)	2017-03-13
Soil nitrogen, 0-90cm	258 (kg/ha)	2017-03-13
Available nitrogen in fine soil	141 (kg/ha)	2017-03-13
Managements
Treatment	Fertilization	Date (dd.mm.YYYY)	Amount	Notice	Plant protection	Date (dd.mm.YYYY)	Amount	Notice	Infection_data	Inoculation Date	1st measure date (dd.mm.YYYY)	2nd measure date (dd.mm.YYYY)	3rd measure date (dd.mm.YYYY)	4th measure date (dd.mm.YYYY)	On-plot analysis, sampling, harvest	Date (dd.mm.YYYY)
low nitrogen, no fungicide (LN_NF)	1st nitrogen application				1st herbicide	2016-11-03	2.5 l/ha	Fenikan	Stripe_rust	2017-04-12	2017-05-15	2017-05-30	2017-06-14		Hand cutting (biomass)	18.-19.07.2017
low nitrogen, no fungicide (LN_NF)	2nd nitrogen application				2nd herbicide				Powdery_mildew		2017-04-24	2017-05-08	2017-05-22	2017-06-06	Threshing harvest	2017-07-31
low nitrogen, no fungicide (LN_NF)	3rd nitrogen application				1st application of insecticide				Leaf_rust	2017-05-22	2017-06-19	2017-06-26	2017-07-03
low nitrogen, no fungicide (LN_NF)	others				2nd application of insecticide				Septoria		2017-04-24	2017-06-13
low nitrogen, no fungicide (LN_NF)					1st application of fungicide				DTR
low nitrogen, no fungicide (LN_NF)					2nd application of fungicide				Fusarium	BBCH65	2017-06-21	2017-06-26	2017-06-30
low nitrogen, no fungicide (LN_NF)					3rd application of fungicide
low nitrogen, no fungicide (LN_NF)					1st application of growth regulator	2017-04-09	1.0 l/ha	CCC + Medax Top (each 0.5 l/ha)
low nitrogen, no fungicide (LN_NF)					2nd application of growth regulator	2017-05-16	0.5 l/ha	Medax Top
Treatment	Fertilization	Date (dd.mm.YYYY)	Amount	Notice	Plant protection	Date (dd.mm.YYYY)	Amount	Notice	Infection_data	Inoculation Date	1st measure date (dd.mm.YYYY)	2nd measure date (dd.mm.YYYY)	3rd measure date (dd.mm.YYYY)	4th measure date (dd.mm.YYYY)	On-plot analysis, sampling, harvest	Date (dd.mm.YYYY)
low nitrogen, with fungicide (LN_WF)	1st nitrogen application				1st herbicide	2016-11-03	2.5 l/ha	Fenikan	Stripe_rust						Hand cutting (biomass)	20.-24.07.2017
low nitrogen, with fungicide (LN_WF)	2nd nitrogen application				2nd herbicide				Powdery_mildew						Threshing harvest	2017-07-31
low nitrogen, with fungicide (LN_WF)	3rd nitrogen application				1st application of insecticide				Leaf_rust
low nitrogen, with fungicide (LN_WF)	others				2nd application of insecticide				Septoria
low nitrogen, with fungicide (LN_WF)					1st application of fungicide	2017-04-09	2.0 l/ha	Capalo	DTR
low nitrogen, with fungicide (LN_WF)					2nd application of fungicide	2017-05-22	2.0 l/ha	Adexar	Fusarium
low nitrogen, with fungicide (LN_WF)					3rd application of fungicide	2017-06-09	1.0 l/ha	Prosaro
low nitrogen, with fungicide (LN_WF)					1st application of growth regulator	2017-04-09	1.0 l/ha	CCC + Medax Top (each 0.5 l/ha)
low nitrogen, with fungicide (LN_WF)					2nd application of growth regulator	2017-05-16	0.5 l/ha	Medax Top
Treatment	Fertilization	Date (dd.mm.YYYY)	Amount	Notice	Plant protection	Date (dd.mm.YYYY)	Amount	Notice	Infection_data	Inoculation Date	1st measure date (dd.mm.YYYY)	2nd measure date (dd.mm.YYYY)	3rd measure date (dd.mm.YYYY)	4th measure date (dd.mm.YYYY)	On-plot analysis, sampling, harvest	Date (dd.mm.YYYY)
high nitrogen, no fungicide (HN_NF)	1st nitrogen application	2017-03-14	35 kg N/ha	CAN	1st herbicide	2016-11-03	2.5 l/ha	Fenikan	Stripe_rust	2017-04-12	2017-05-15	2017-05-30	2017-06-14		Hand cutting (biomass)	27.-28.07.2017
high nitrogen, no fungicide (HN_NF)	2nd nitrogen application	2017-04-10	35 kg N/ha	CAN	2nd herbicide				Powdery_mildew		2017-04-24	2017-05-08	2017-05-22	2017-06-06	Threshing harvest	2017-08-02
high nitrogen, no fungicide (HN_NF)	3rd nitrogen application	2017-05-23	30 kg N/ha	CAN	1st application of insecticide				Leaf_rust	2017-05-22	2017-06-19	2017-06-26	2017-07-03
high nitrogen, no fungicide (HN_NF)	others				2nd application of insecticide				Septoria		2017-04-24	2017-06-13
high nitrogen, no fungicide (HN_NF)					1st application of fungicide				DTR
high nitrogen, no fungicide (HN_NF)					2nd application of fungicide				Fusarium	BBCH65	2017-06-21	2017-06-26	2017-06-30
high nitrogen, no fungicide (HN_NF)					3rd application of fungicide
high nitrogen, no fungicide (HN_NF)					1st application of growth regulator	2017-04-09	1.0 l/ha	CCC + Medax Top (each 0.5 l/ha)
high nitrogen, no fungicide (HN_NF)					2nd application of growth regulator	2017-05-16	0.5 l/ha	Medax Top
Treatment	Fertilization	Date (dd.mm.YYYY)	Amount	Notice	Plant protection	Date (dd.mm.YYYY)	Amount	Notice	Infection_data	Inoculation Date	1st measure date (dd.mm.YYYY)	2nd measure date (dd.mm.YYYY)	3rd measure date (dd.mm.YYYY)	4th measure date (dd.mm.YYYY)	On-plot analysis, sampling, harvest	Date (dd.mm.YYYY)
high nitrogen, with fungicide (HN_WF)	1st nitrogen application	2017-03-14	35 kg N/ha	CAN	1st herbicide	2016-11-03	2.5 l/ha	Fenikan	Stripe_rust						Hand cutting (biomass)	31.07-02.08.2017
high nitrogen, with fungicide (HN_WF)	2nd nitrogen application	2017-04-10	35 kg N/ha	CAN	2nd herbicide				Powdery_mildew						Threshing harvest	2017-08-03
high nitrogen, with fungicide (HN_WF)	3rd nitrogen application	2017-05-23	30 kg N/ha	CAN	1st application of insecticide				Leaf_rust
high nitrogen, with fungicide (HN_WF)	others				2nd application of insecticide				Septoria
high nitrogen, with fungicide (HN_WF)					1st application of fungicide	2017-04-09	2.0 l/ha	Capalo	DTR
high nitrogen, with fungicide (HN_WF)					2nd application of fungicide	2017-05-22	2.0 l/ha	Adexar	Fusarium
high nitrogen, with fungicide (HN_WF)					3rd application of fungicide	2017-06-09	1.0 l/ha	Prosaro
high nitrogen, with fungicide (HN_WF)					1st application of growth regulator	2017-04-09	1.0 l/ha	CCC + Medax Top (each 0.5 l/ha)
high nitrogen, with fungicide (HN_WF)					2nd application of growth regulator	2017-05-16	0.5 l/ha	Medax Top
