# Supplementary material for: Breeding progress for pathogen resistance is a second major driver for yield increase in German winter wheat at contrasting N levels
Source: Sci Rep. 2020 Nov 23;10:20374. doi: 10.1038/s41598-020-77200-0 (PMC7683597; doi:10.1038/s41598-020-77200-0)
Supplement: Supplementary file 3 — Supplementary material 3 [file 41598_2020_77200_MOESM3_ESM.xlsx]

## Sheet: SuppTable 3
Breeding progress for pathogen resistance is a second major driver for yield increase in German winter wheat at contrasting N levels
Holger Zetzsche*, Wolfgang Friedt, Frank Ordon
holger.zetzsche@julius-kuehn.de
Treatment-specific 3-year means of four disease and six agronomic parameters of all cultivars.
Variety	Year of release	Treatment T	Nitrogen kg N ha-1	Plant protection	Stripe rust YR (%)	Leaf rust (LR, %)	Powdery mildew (PM, %)	Fusarium Head Blight (FHB, %)	Fungal sum (%)	Grain Yield (GRY, t ha-1)	TKW	Kernels per spike (KPS)	Ears per square meter (ESM, m-2)	Biomass (BM, t ATM ha-1)	Harvest index (HI)
Admiral	1968	T1	110	N	9.33998	4.25893	8.42708	2.33333	24.3593	4.57616	33.6472	29.2015	475.333	13.7392	0.31336
Admiral	1968	T2	110	Y						6.35529	36.1683	38.3844	468.667	17.4487	0.33666
Admiral	1968	T3	220	N	10.5528	5.31786	11.397	2.105	29.3727	3.96596	30.6592	27.5725	470.667	13.4841	0.277872
Admiral	1968	T4	220	Y						6.41291	36.3496	35.0646	506	19.5022	0.303825
Akratos	2004	T1	110	N	11.9448	5.08036	4.42809	2.54167	23.9949	5.90421	35.076	36.3737	469.333	16.1565	0.340257
Akratos	2004	T2	110	Y						8.09306	43.5526	39.3348	506	19.7623	0.383118
Akratos	2004	T3	220	N	10.5182	7.41905	4.92405	2.33333	25.1946	5.4313	32.1899	32.5742	536.667	16.5667	0.306289
Akratos	2004	T4	220	Y						8.51832	39.8748	40.968	542	22.3109	0.354111
Akteur	2003	T1	110	N	13.4594	3.76905	6.36342	1.83333	25.4252	4.16447	36.7542	27.6046	415.333	14.2104	0.277804
Akteur	2003	T2	110	Y						6.89392	41.3402	38.6209	459.333	19.8886	0.327043
Akteur	2003	T3	220	N	14.6268	5.47619	7.67566	2.855	30.6336	3.51046	30.0352	28.3463	423.333	13.7221	0.238984
Akteur	2003	T4	220	Y						7.18755	39.1368	39.2544	463.333	19.3006	0.341158
Alidos	1987	T1	110	N	5.29754	6.74881	4.81225	2.29167	19.1503	5.88805	36.6056	35.724	470	15.9522	0.345856
Alidos	1987	T2	110	Y						6.96999	40.4195	31.7116	549.333	17.804	0.373656
Alidos	1987	T3	220	N	5.17787	8.96012	6.12139	2.81333	23.0727	5.30587	33.025	31.3159	520.667	15.6219	0.316756
Alidos	1987	T4	220	Y						6.9501	38.5234	34.0783	536.667	18.3976	0.34913
Altos	2000	T1	110	N	3.1048	5.40417	2.96214	1.91667	13.3878	6.19969	34.8026	39.6241	451.333	16.2211	0.355559
Altos	2000	T2	110	Y						7.14751	39.6524	38.8381	474	17.7458	0.373936
Altos	2000	T3	220	N	3.64404	7.07738	4.17403	3.04167	17.9371	6.03186	31.3476	38.1981	514	17.6232	0.319132
Altos	2000	T4	220	Y						7.85074	37.5902	41.6918	512.667	20.59	0.351977
Alves	2010	T1	110	N	5.04959	4.64821	3.84091	2	15.5387	5.91108	32.8397	41.2882	444	16.5223	0.332598
Alves	2010	T2	110	Y						7.47288	37.2669	42.0855	481.333	17.784	0.388389
Alves	2010	T3	220	N	4.17821	5.57202	5.41633	1.75	16.9166	6.04418	28.9905	41.5045	508.667	18.0594	0.309194
Alves	2010	T4	220	Y						7.35993	32.5349	42.822	554.667	19.1449	0.352306
Anapolis	2013	T1	110	N	2.04105	8.63333	1.3643	1.83333	13.872	6.77481	35.9168	38.07	519.333	17.8151	0.356491
Anapolis	2013	T2	110	Y						7.74368	42.9343	35.8325	515.333	18.3344	0.395552
Anapolis	2013	T3	220	N	3.34422	11.7583	1.93147	3.04167	20.0757	6.35341	30.7781	42.5609	499.333	17.5983	0.336622
Anapolis	2013	T4	220	Y						8.79326	39.8376	45.1719	484	20.0432	0.404904
Anthus	2005	T1	110	N	3.16889	11.8976	3.05549	1.45833	19.5803	6.2391	33.7465	37.0636	504.667	15.965	0.364882
Anthus	2005	T2	110	Y						7.57631	38.2618	40.441	494	18.4177	0.38215
Anthus	2005	T3	220	N	4.22857	12.2268	4.61122	1.6675	22.7341	5.84748	30.0854	38.5488	508.667	17.7362	0.308278
Anthus	2005	T4	220	Y						7.75639	35.7506	44.1575	484	18.3085	0.395199
Apache	1997	T1	110	N	6.71585	6.50893	3.75586	3.25	20.2306	5.57709	30.9555	32.9794	562.667	14.5738	0.360004
Apache	1997	T2	110	Y						8.02024	38.0216	41.3412	526.667	19.1712	0.391141
Apache	1997	T3	220	N	7.59636	6.87321	4.4211	3.625	22.5157	5.1025	29.0191	32.0237	567.333	15.8785	0.303441
Apache	1997	T4	220	Y						7.68761	37.1347	39.7037	524.667	19.2251	0.368467
Apertus	2013	T1	110	N	4.5969	7.28929	3.74984	1.79167	17.4277	6.43891	36.1981	37.1403	487.333	16.6021	0.369422
Apertus	2013	T2	110	Y						7.82847	41.3286	39.7253	478.667	19.4081	0.374069
Apertus	2013	T3	220	N	4.99898	9.07202	5.09509	2.16667	21.3328	5.70261	33.9093	39.4862	428.667	17.8695	0.296344
Apertus	2013	T4	220	Y						8.27844	39.5291	40.9592	535.333	22.3694	0.342443
Apollo	1984	T1	110	N	6.82456	10.6673	7.36383	2.75	27.6057	5.53893	34.2493	37.5209	451.333	16.488	0.315735
Apollo	1984	T2	110	Y						6.78944	38.443	37.7898	492.667	17.802	0.35483
Apollo	1984	T3	220	N	6.47988	12.5863	8.5429	2.79167	30.4008	4.243	30.0567	29.7513	493.333	17.0899	0.234465
Apollo	1984	T4	220	Y						6.60893	37.5239	36.9346	508	18.2167	0.354705
Aquila	1979	T1	110	N	14.9318	4.89286	6.62484	1.57917	28.0287	3.85264	33.8586	31.0456	375.333	13.1048	0.274977
Aquila	1979	T2	110	Y						6.21815	37.0738	36.148	474.667	18.1728	0.316828
Aquila	1979	T3	220	N	17.7195	5.67143	7.76495	2.81333	33.9692	3.25797	30.197	29.8906	372.667	13.9904	0.230891
Aquila	1979	T4	220	Y						6.42937	34.7883	40.2976	480	18.874	0.312391
Ares	1983	T1	110	N	14.9878	2.26845	5.63213	1.95833	24.8467	4.46582	32.6619	32.1568	452.667	14.321	0.295117
Ares	1983	T2	110	Y						6.39819	40.0606	37.1285	452.667	18.1994	0.331892
Ares	1983	T3	220	N	19.9445	3.94464	7.11389	3.06333	34.0664	3.60011	29.6698	28.4806	438.667	14.8837	0.232787
Ares	1983	T4	220	Y						7.10984	38.497	35.4418	526	19.0596	0.34384
Aristos	1997	T1	110	N	12.1472	5.49345	4.89852	2.35417	24.8933	5.83252	38.1123	32.0133	484.667	17.0244	0.321055
Aristos	1997	T2	110	Y						7.20462	44.6117	34.7725	490	18.9578	0.353167
Aristos	1997	T3	220	N	12.5807	6.37321	6.63041	2.855	28.4393	4.95882	33.8839	29.2706	504	15.2667	0.309919
Aristos	1997	T4	220	Y						7.87836	42.0648	38.7465	498	21.2212	0.342257
Arktis	2010	T1	110	N	3.4055	6.7756	3.56327	1.33333	15.0777	5.73183	37.4642	32.2542	476.667	17.0346	0.314309
Arktis	2010	T2	110	Y						6.61504	41.1571	34.6888	478.667	18.0013	0.338167
Arktis	2010	T3	220	N	5.94669	7.9631	3.51684	1.60417	19.0308	5.28913	31.2901	34.8289	517.333	17.0308	0.288448
Arktis	2010	T4	220	Y						7.4013	38.0626	39.9134	506	18.7911	0.364355
Aron	1992	T1	110	N	4.38396	11.3512	5.37018	1.875	22.9803	5.76923	34.0619	33.65	512.667	15.8993	0.337288
Aron	1992	T2	110	Y						7.24762	37.9264	42.5438	470.667	18.1023	0.371218
Aron	1992	T3	220	N	3.58639	12.9548	6.81176	2.50083	25.8537	5.23784	29.5716	33.8734	529.333	16.1709	0.299068
Aron	1992	T4	220	Y						7.20509	37.1146	40.0152	494.667	19.3895	0.342581
Asketis	1998	T1	110	N	11.3467	4.3375	4.21942	2.5	22.4037	5.98397	38.2795	32.9229	497.333	16.566	0.335758
Asketis	1998	T2	110	Y						7.41136	43.5258	36.353	482.667	18.6375	0.369803
Asketis	1998	T3	220	N	12.4658	5.12381	5.46842	2.20833	25.2663	4.86236	33.2098	30.0832	509.333	15.6258	0.291686
Asketis	1998	T4	220	Y						8.18904	42.2716	36.9854	516	20.6553	0.362228
Astron	1989	T1	110	N	9.50131	9.10536	5.9352	2.105	26.6469	5.04226	33.8281	31.5707	484	14.8308	0.317885
Astron	1989	T2	110	Y						6.79662	39.3792	40.5781	448	18.6414	0.339328
Astron	1989	T3	220	N	8.7687	10.3786	7.55603	3	29.7033	3.97714	29.3925	31.5025	438.667	14.5524	0.255815
Astron	1989	T4	220	Y						6.75297	38.6953	40.3823	435.333	20.9854	0.298312
Aszita	2005	T1	110	N	5.78084	6.38988	4.31553	2.09167	18.5779	5.41338	32.1361	36.4838	491.333	16.6242	0.303239
Aszita	2005	T2	110	Y						6.46065	34.0544	40.1004	501.333	18.5326	0.33045
Aszita	2005	T3	220	N	7.71658	7.93274	7.25138	1.98333	24.884	4.27104	27.9272	31.7013	496	17.6094	0.227968
Aszita	2005	T4	220	Y						6.39444	32.1167	45.1845	445.333	20.2041	0.293239
Atomic	2012	T1	110	N	4.36284	5.21429	2.38962	1.1875	13.1542	6.67109	33.4771	41.661	516	17.8407	0.350865
Atomic	2012	T2	110	Y						7.63588	38.3999	41.9454	494	18.4211	0.386858
Atomic	2012	T3	220	N	6.34969	6.50893	2.65774	1.79167	17.308	5.659	30.6295	36.2456	530.667	16.409	0.32286
Atomic	2012	T4	220	Y						8.52932	36.5015	49.7631	505.333	19.8875	0.395074
Avenir	2013	T1	110	N	4.03574	7.79583	2.97404	1.63333	16.4389	6.46338	34.8244	37.5947	498.667	18.9697	0.321095
Avenir	2013	T2	110	Y						8.43196	38.8253	40.5782	544.667	21.9696	0.357207
Avenir	2013	T3	220	N	2.88581	9.18214	3.61763	2.08333	17.7689	5.85067	30.4061	35.8542	546.667	19.9624	0.273046
Avenir	2013	T4	220	Y						7.92431	36.3614	44.1272	531.333	22.7965	0.322897
Basalt	1980	T1	110	N	10.1829	2.89524	5.82458	3.81333	22.716	4.09147	28.1534	32.6372	462	14.4376	0.26552
Basalt	1980	T2	110	Y						6.37694	35.8704	37.7806	492	18.8394	0.314386
Basalt	1980	T3	220	N	14.5826	4.70833	6.9721	5.18833	31.4514	2.7006	24.9275	27.0811	410.667	15.5277	0.174011
Basalt	1980	T4	220	Y						5.66202	32.008	37.3507	486	21.1183	0.246857
Batis	1994	T1	110	N	10.1989	6.95595	5.14338	1.23333	23.5316	6.01693	38.1655	31.7878	515.333	16.8169	0.332025
Batis	1994	T2	110	Y						7.0745	41.5045	32.9016	526	19.4169	0.341567
Batis	1994	T3	220	N	10.1824	7.38988	5.74122	2.91833	26.2318	4.98647	33.1853	28.8181	528.667	15.8663	0.292693
Batis	1994	T4	220	Y						7.78054	40.5587	38.3511	509.333	19.849	0.361231
Benno	1973	T1	110	N	6.91256	12.1905	12.6904	3.06333	34.8568	4.63401	32.7607	32.1678	448	14.3407	0.305595
Benno	1973	T2	110	Y						5.69023	36.3914	35.911	444	15.9707	0.330337
Benno	1973	T3	220	N	7.09981	14.3589	16.7722	3.68833	41.9193	3.26085	26.8828	29.8713	417.333	13.7297	0.222662
Benno	1973	T4	220	Y						6.30543	34.522	39.9416	472.667	18.4903	0.319599
Biscay	2000	T1	110	N	4.24362	12.0369	2.95106	1.91667	21.1483	6.3232	34.2338	36.5572	522	15.2744	0.384444
Biscay	2000	T2	110	Y						7.85297	41.5294	37.0977	513.333	17.6811	0.412869
Biscay	2000	T3	220	N	4.8823	12.2738	4.32698	2.64667	24.1298	5.59269	29.276	37.2954	530.667	16.5362	0.315038
Biscay	2000	T4	220	Y						8.18374	37.4748	41.8404	524	20.5105	0.370048
Bombus	2012	T1	110	N	5.1767	5.59821	2.0268	2.33333	15.135	6.52259	40.2203	34.1799	503.333	17.0951	0.355295
Bombus	2012	T2	110	Y						8.19869	42.3496	43.1631	461.333	20.7107	0.369159
Bombus	2012	T3	220	N	4.57028	7.71012	3.49545	3.25	19.0258	6.27994	31.4293	40.2092	512.667	17.6387	0.332335
Bombus	2012	T4	220	Y						8.53958	38.5894	45.6029	492.667	20.0232	0.398834
Boregan	2007	T1	110	N	4.68121	10.522	3.17227	5.83333	24.2088	5.19938	27.4433	31.5634	611.333	13.81	0.350672
Boregan		T2	110	Y						7.42979	38.6432	35.2444	590.667	17.0784	0.405991
Boregan		T3	220	N	4.45885	11.1238	3.97875	6.83333	26.3947	4.5627	24.5766	28.1624	675.333	14.4355	0.296811
Boregan	2007	T4	220	Y						7.88056	35.071	39.7171	598.667	19.0648	0.384468
Boxer	2013	T1	110	N	7.46956	5.07381	3.54907	2.125	18.2174	5.83394	35.6908	36.5619	454.667	16.1229	0.340459
Boxer	2013	T2	110	Y						7.58504	41.9144	39.2601	469.333	19.3617	0.362824
Boxer	2013	T3	220	N	8.41383	5.92262	4.90484	4.58	23.8213	4.40664	30.7212	32.667	453.333	16.3961	0.25091
Boxer	2013	T4	220	Y						7.39496	41.0354	40.3874	458	19.2696	0.357124
Brillant	2005	T1	110	N	5.93417	7.6631	2.83559	1.855	18.2878	6.75292	33.0225	45.099	457.333	17.059	0.370079
Brillant	2005	T2	110	Y						7.86891	36.7204	49.295	434	19.1518	0.383469
Brillant	2005	T3	220	N	5.90652	10.9018	2.76983	2.54167	22.1198	5.62123	29.7556	40.0416	478	16.2398	0.323171
Brillant	2005	T4	220	Y						8.1687	34.3697	46.7591	513.333	21.2929	0.358861
Bussard	1990	T1	110	N	5.94785	12.347	4.21851	2.6875	25.2009	5.07261	35.5064	30.386	487.333	15.286	0.313924
Bussard	1990	T2	110	Y						6.14798	38.6332	31.5081	514	17.3521	0.333718
Bussard	1990	T3	220	N	6.5795	13.5042	6.31699	2.56333	28.964	4.2464	29.3087	28.3824	518.667	16.6815	0.235396
Bussard	1990	T4	220	Y						7.09579	37.3837	37.9703	504	20.9633	0.315396
Butaro	2009	T1	110	N	4.96071	6.4744	3.27459	1.45417	16.1639	4.53056	40.9195	25.7675	448	14.9655	0.281864
Butaro	2009	T2	110	Y						5.66725	42.5208	28.8572	464	18.2323	0.28897
Butaro	2009	T3	220	N	5.41239	7.02917	5.35874	3.43833	21.2386	4.76082	37.6801	27.5798	465.333	18.7708	0.236494
Butaro	2009	T4	220	Y						5.84636	43.9041	28.9499	469.333	17.3634	0.318316
Camp Remy	1980	T1	110	N	6.95007	4.18869	6.36208	2.91667	20.4175	5.36724	27.7213	32.532	610	15.9761	0.312849
Camp Remy	1980	T2	110	Y						7.11387	36.2619	36.7139	556	19.1241	0.354395
Camp Remy	1980	T3	220	N	9.17083	5.49762	7.297	2.625	24.5904	4.49917	26.0792	27.7915	643.333	16.6578	0.254541
Camp Remy	1980	T4	220	Y						7.1194	34.6471	35.4515	584.667	18.7877	0.347754
Capone	2012	T1	110	N	4.48504	0.464881	4.23922	2.16667	11.3558	6.18465	36.924	39.374	435.333	16.3645	0.351983
Capone	2012	T2	110	Y						7.09388	39.2099	39.174	477.333	18.7489	0.353944
Capone	2012	T3	220	N	4.62443	0.948214	4.98014	4.41667	14.9694	5.58993	29.4244	39.7654	494	17.7518	0.297085
Capone	2012	T4	220	Y						8.4965	36.145	52.5505	469.333	20.0386	0.390513
Cardos	1998	T1	110	N	7.41387	4.7494	3.62502	3.75	19.5383	4.54861	30.0726	34.3249	446.667	13.6336	0.308996
Cardos	1998	T2	110	Y						6.90577	40.439	35.1666	512	16.9494	0.380759
Cardos	1998	T3	220	N	10.4941	6.96131	3.71286	4.75	25.9182	3.74282	24.9144	30.6458	496.667	13.4002	0.262813
Cardos	1998	T4	220	Y						7.11514	37.4838	39.1842	502	18.4907	0.358591
Carenius	2006	T1	110	N	7.88794	4.97976	2.95225	1.58333	17.4033	6.07272	27.5896	39.9898	559.333	15.5443	0.36463
Carenius	2006	T2	110	Y						8.23842	32.6822	47.286	547.333	19.234	0.396133
Carenius	2006	T3	220	N	6.41878	5.81786	3.17207	2.06333	17.472	5.64773	26.0164	39.1449	556.667	16.2419	0.325706
Carenius	2006	T4	220	Y						8.31337	31.1307	50.1233	530.667	19.1043	0.402096
Caribo	1968	T1	110	N	14.1743	3.14464	7.01868	2.5	26.8376	4.79584	35.5934	26.5349	526	14.2175	0.316467
Caribo	1968	T2	110	Y						6.84236	41.2594	31.8288	530.667	18.7874	0.336241
Caribo	1968	T3	220	N	13.0565	3.74464	7.54636	2.95833	27.3058	3.7951	31.6511	25.1182	484.667	14.949	0.237459
Caribo	1968	T4	220	Y						7.11544	38.1552	37.4684	524.667	20.4619	0.328655
Carimulti	1975	T1	110	N	6.44015	6.53571	3.59205	1.08417	17.6521	5.92557	32.5597	35.8349	523.333	19.0358	0.291939
Carimulti	1975	T2	110	Y						6.20619	36.4323	36.4406	477.333	18.3015	0.310505
Carimulti	1975	T3	220	N	6.48109	7.36429	4.07407	2.45833	20.3778	4.87626	28.7015	33.8468	508.667	18.7531	0.238497
Carimulti	1975	T4	220	Y						6.39573	34.73	37.9754	506.667	21.1678	0.277769
Carisuper	1975	T1	110	N	9.11862	4.49167	5.11106	2.1875	20.9089	4.71277	34.3318	29.7174	480.667	15.0032	0.295567
Carisuper	1975	T2	110	Y						6.27869	41.104	33.3997	464.667	17.037	0.343504
Carisuper	1975	T3	220	N	9.2777	6.53214	7.3495	3.18833	26.3477	3.53552	32.2812	24.9343	442	13.468	0.243968
Carisuper	1975	T4	220	Y						6.87242	39.6431	35.0046	506.667	19.7275	0.326402
Chevalier	2005	T1	110	N	4.82468	13.5637	2.56916	1.08333	22.0409	6.83038	32.5792	44.7243	490	18.262	0.349767
Chevalier	2005	T2	110	Y						7.67092	38.6281	41.4027	498	19.2294	0.372318
Chevalier	2005	T3	220	N	3.8708	14.4214	2.99083	2.5625	23.8456	5.9805	28.9118	39.4684	534	18.2592	0.311597
Chevalier	2005	T4	220	Y						8.83588	34.6591	52.3181	496	21.1426	0.384874
Colonia	2011	T1	110	N	3.2679	6.17202	3.34002	1.25833	14.0383	7.09457	37.19	42.1651	461.333	18.3804	0.361886
Colonia	2011	T2	110	Y						7.38222	39.7249	43.8177	440	19.1621	0.359989
Colonia	2011	T3	220	N	5.30079	6.89286	4.22463	3.08333	19.5016	6.51847	32.9976	43.5812	476	18.057	0.332641
Colonia	2011	T4	220	Y						8.50736	36.2706	48.2942	500.667	20.6931	0.379755
Contra	1990	T1	110	N	9.83996	8.83869	7.13494	2.83333	28.6469	5.74276	33.4278	32.7602	536.667	14.5976	0.370801
Contra	1990	T2	110	Y						7.56558	37.2815	44.931	487.333	17.4875	0.405273
Contra	1990	T3	220	N	8.82908	11.694	7.85046	3.375	31.7486	4.79163	26.0923	37.2768	496	15.018	0.291235
Contra	1990	T4	220	Y						8.10381	34.1694	50.8058	474.667	20.6462	0.360434
Cubus	2002	T1	110	N	2.81146	10.7542	1.94423	2.27167	17.7815	6.31546	37.2352	34.1804	518.667	17.0873	0.351434
Cubus	2002	T2	110	Y						7.63447	40.1539	43.5483	447.333	18.4054	0.388304
Cubus	2002	T3	220	N	4.71153	10.6875	3.25715	2.56333	21.2195	5.94295	31.571	39.1901	492.667	15.3891	0.358964
Cubus	2002	T4	220	Y						8.15875	35.9397	45.4322	507.333	19.6246	0.382465
Dekan	1999	T1	110	N	12.1766	5.45	2.17645	1.105	20.9081	6.09281	30.8034	39.9674	516	15.2083	0.377678
Dekan	1999	T2	110	Y						7.3859	36.3363	45.5748	470	19.2802	0.361119
Dekan	1999	T3	220	N	11.787	6.22917	3.14432	1.54167	22.7022	5.11842	29.8086	36.3718	478	14.3599	0.332774
Dekan	1999	T4	220	Y						8.75458	33.3279	58.2477	464.667	20.8733	0.386183
Desamo	2013	T1	110	N	1.27041	1.24345	3.40347	1.70833	7.62566	6.82544	32.7875	41.323	508	17.4164	0.363398
Desamo	2013	T2	110	Y						7.46186	37.0847	43.5458	482	19.2648	0.365178
Desamo	2013	T3	220	N	2.51347	2.2256	4.95032	2.0425	11.7319	6.85311	29.6196	43.4355	537.333	19.8229	0.320012
Desamo	2013	T4	220	Y						8.29555	33.9175	47.4538	524	21.3361	0.363454
Diplomat	1966	T1	110	N	8.74909	7.44405	9.68129	2.08333	27.9578	4.36371	33.3145	26.3744	504.667	13.7827	0.295982
Diplomat	1966	T2	110	Y						5.85639	39.5193	32.0583	462	16.8886	0.322342
Diplomat	1966	T3	220	N	12.7315	9.92381	13.883	4.41667	40.955	3.41409	29.7195	27.6983	424.667	13.6342	0.231211
Diplomat	1966	T4	220	Y						6.00171	39.2757	29.7631	524.667	18.8781	0.295068
Discus	2007	T1	110	N	12.8504	3.1244	1.86491	1.89667	19.7364	5.37048	29.0467	38.6513	492.667	15.612	0.322743
Discus	2007	T2	110	Y						7.66255	37.0472	42.3893	496.667	20.0864	0.354081
Discus	2007	T3	220	N	13.2417	4.43274	2.30248	2.77083	22.7478	4.10231	27.7101	30.9941	497.333	13.9875	0.289347
Discus	2007	T4	220	Y						8.10631	34.7357	48.6397	500.667	20.1843	0.377074
Disponent	1975	T1	110	N	5.15116	9.38393	9.55583	1.75	25.8409	5.65036	34.2254	33.7017	500.667	16.2054	0.323004
Disponent	1975	T2	110	Y						6.74238	38.3536	37.1777	493.333	17.2806	0.363625
Disponent	1975	T3	220	N	5.88402	12.1571	12.4003	3.18833	33.6298	4.32228	28.5119	35.3876	434.667	13.7933	0.289435
Disponent	1975	T4	220	Y						7.06987	37.3352	37.7483	501.333	19.4256	0.344291
Drifter	1999	T1	110	N	6.82015	8.85536	2.89666	2.95833	21.5305	6.03744	34.7885	35.4823	512.667	16.6226	0.339682
Drifter	1999	T2	110	Y						7.62931	42.21	37.5608	497.333	19.1998	0.366885
Drifter	1999	T3	220	N	6.38492	12.7351	4.67727	2.68833	26.4856	5.00035	30.4114	30.2498	549.333	16.9371	0.275156
Drifter	1999	T4	220	Y						7.85122	38.6901	40.5363	513.333	19.8903	0.371374
Edgar	2010	T1	110	N	2.74903	8.52262	3.39262	2.06333	16.7276	6.70282	34.3938	44.0596	474	18.367	0.343005
Edgar	2010	T2	110	Y						7.33413	39.2463	42.6699	452.667	18.7055	0.362765
Edgar	2010	T3	220	N	1.98499	9.12321	3.551	2.79167	17.4509	5.84368	31.874	34.3271	543.333	16.913	0.321211
Edgar	2010	T4	220	Y						8.12405	36.2263	46.4187	490	21.0976	0.357565
Edward	2013	T1	110	N	13.5315	0.704762	1.81184	2.125	18.1731	6.12997	33.4846	37.7581	513.333	16.0957	0.355939
Edward	2013	T2	110	Y						8.15915	40.3908	38.5268	554.667	18.8591	0.399338
Edward	2013	T3	220	N	15.5849	1.50417	1.66706	2.39667	21.1528	5.15314	29.3543	35.2129	504.667	16.6035	0.293676
Edward	2013	T4	220	Y						8.90057	38.537	47.922	510	21.5589	0.380221
Elixer	2012	T1	110	N	4.58756	1.45357	3.05894	0.771667	9.87174	7.11398	34.3878	46.8483	459.333	17.9954	0.366312
Elixer	2012	T2	110	Y						7.87193	38.2924	46.4427	462.667	19.1621	0.38561
Elixer	2012	T3	220	N	3.65718	3.175	4.41393	1.33333	12.5794	7.53803	32.1171	46.1997	498.667	19.3436	0.357117
Elixer	2012	T4	220	Y						7.80584	33.2988	48.5755	485.333	18.0282	0.398796
Ellvis	2002	T1	110	N	5.11463	9.63452	4.40951	1.52083	20.6795	5.76038	29.8353	41.3131	470.667	16.9232	0.320296
Ellvis	2002	T2	110	Y						7.34321	33.5077	44.3981	506.667	18.9342	0.35962
Ellvis	2002	T3	220	N	3.63028	9.93631	5.74246	2.33417	21.6432	4.84268	27.315	40.4105	448	14.7078	0.307395
Ellvis	2002	T4	220	Y						7.93148	31.9385	48.4767	543.333	22.0398	0.331124
Enorm	2002	T1	110	N	5.85425	5.7869	3.49748	1.91667	17.0553	5.97344	37.6069	34.4962	467.333	18.1915	0.309049
Enorm	2002	T2	110	Y						6.98091	40.2092	41.4363	430.667	20.1933	0.321623
Enorm	2002	T3	220	N	6.55558	9.5381	4.21001	2.08333	22.387	5.79421	32.978	35.7027	498.667	16.682	0.32192
Enorm	2002	T4	220	Y						8.09598	38.2251	43.9799	510	21.5271	0.345532
Esket	2007	T1	110	N	2.59101	5.39821	2.85753	1.95833	12.8051	6.76048	31.4626	40.4525	533.333	17.7682	0.353442
Esket	2007	T2	110	Y						8.01904	33.6178	44.12	552	19.8273	0.379688
Esket	2007	T3	220	N	2.83077	8.98155	3.43598	1.45833	16.7066	6.73211	27.3194	49.7906	498.667	19.2452	0.323901
Esket	2007	T4	220	Y						8.37109	30.914	56.0511	485.333	19.7913	0.393942
Estivus	2012	T1	110	N	7.27189	3.92679	2.71838	1.2175	15.1346	6.47799	34.7365	39.527	470	17.0339	0.355614
Estivus	2012	T2	110	Y						7.72213	40.2761	38.3765	528.667	19.4734	0.365929
Estivus	2012	T3	220	N	7.30837	6.51607	3.55694	1.91667	19.298	5.75297	31.399	36.7144	508.667	17.6335	0.307731
Estivus	2012	T4	220	Y						8.22765	36.9784	43.7201	526	21.114	0.361946
Event	2009	T1	110	N	5.06692	6.9994	3.07668	1.85417	16.9972	6.85815	39.3852	36.0282	492	17.8054	0.359888
Event	2009	T2	110	Y						7.0168	43.0772	40.465	410.667	18.8581	0.348409
Event	2009	T3	220	N	4.64857	8.39643	3.50798	3.27167	19.8246	5.44179	35.3014	32.7926	473.333	16.1778	0.316098
Event	2009	T4	220	Y						8.27073	42.6533	46.5006	424.667	20.4681	0.375548
Famulus	2010	T1	110	N	2.90239	6.82976	5.23218	2.02083	16.9852	5.93691	32.6907	37.2502	501.333	16.1104	0.342852
Famulus	2010	T2	110	Y						7.22837	37.9631	40.9763	462.667	17.3597	0.387222
Famulus	2010	T3	220	N	3.92656	7.0506	5.81649	1.77167	18.5653	5.24197	28.6059	34.6396	525.333	15.0918	0.319154
Famulus	2010	T4	220	Y						6.73222	33.6461	39.2597	524	18.0258	0.344937
Fedor	2007	T1	110	N	3.7565	6.06548	2.02155	2.70833	14.5519	6.3409	32.6344	44.6974	444	16.5241	0.359667
Fedor	2007	T2	110	Y						7.47384	38.968	40.9278	475.333	18.9944	0.365994
Fedor	2007	T3	220	N	4.61372	9.39821	2.27489	3.45833	19.7452	5.87929	27.885	40.5715	526	18.438	0.297073
Fedor	2007	T4	220	Y						7.90772	33.7167	51.8282	466.667	19.4557	0.375083
Flair	1996	T1	110	N	15.4618	2.22024	3.33402	1.68833	22.7044	4.68866	30.6643	30.1007	510	13.6425	0.323185
Flair	1996	T2	110	Y						7.14595	35.285	41.4235	511.333	18.3464	0.361251
Flair	1996	T3	220	N	17.5939	2.84821	4.77873	2.29167	27.5125	3.68868	25.9031	31.3572	470.667	15.6379	0.221332
Flair	1996	T4	220	Y						7.45352	32.7686	46.9713	508	21.9391	0.318
Florian	2010	T1	110	N	4.49784	4.32143	2.27445	1.89583	12.9896	6.98093	36.4254	39.7199	496.667	17.1386	0.37931
Florian	2010	T2	110	Y						7.83041	41.0718	43.2862	462	18.7999	0.38919
Florian	2010	T3	220	N	5.54019	5.32381	3.17268	2.875	16.9117	6.28661	32.5884	38.5676	511.333	18.745	0.315269
Florian	2010	T4	220	Y						8.08646	36.6686	46.0249	479.333	20.167	0.37375
Forum	2012	T1	110	N	2.0079	9.5506	2.68991	1.83	16.0784	6.81997	35.0867	39.0521	517.333	17.7143	0.358999
Forum	2012	T2	110	Y						7.82246	40.4995	40.031	504	19.5104	0.372857
Forum	2012	T3	220	N	2.26805	10.0226	3.40257	1.70833	17.4016	6.66286	30.7121	40.6901	537.333	18.8243	0.331154
Forum	2012	T4	220	Y						8.41983	37.562	41.2254	538	20.7115	0.377556
Genius	2010	T1	110	N	2.77098	4.6506	2.13807	1.88333	11.443	7.05776	35.7218	39.4475	521.333	17.1281	0.382686
Genius	2010	T2	110	Y						8.34302	39.8433	39.6234	531.333	19.0808	0.406186
Genius	2010	T3	220	N	3.51448	7.22024	3.20167	3.25	17.1864	6.08054	30.8135	36.4251	565.333	16.3083	0.351564
Genius	2010	T4	220	Y						7.98746	36.2627	43.1976	526.667	19.1119	0.388108
Glaucus	2011	T1	110	N	3.35317	8.39345	3.03739	2.5	17.284	6.28565	35.8427	41.7272	426	17.3469	0.338262
Glaucus	2011	T2	110	Y						7.64984	44.0027	40.9496	428	18.8448	0.375365
Glaucus	2011	T3	220	N	5.02366	10.7607	4.47119	2.83333	23.0889	4.98032	32.2053	31.6033	505.333	16.5537	0.28196
Glaucus	2011	T4	220	Y						8.21757	41.1808	40.6277	504.667	21.0077	0.371093
Global	2009	T1	110	N	5.51953	11.9946	3.32071	2.91667	23.7515	6.72965	32.9276	41.703	506	17.0773	0.366666
Global	2009	T2	110	Y						8.47719	41.3604	41.4181	502	20.236	0.394205
Global	2009	T3	220	N	4.82837	11.5155	4.68023	3.22917	24.2532	5.08876	30.1458	34.3857	492	15.1537	0.313687
Global	2009	T4	220	Y						8.58998	38.2927	45.0697	516.667	20.0397	0.39487
Gordian	2013	T1	110	N	3.87778	2.93869	4.66872	2.25	13.7352	7.04818	32.3859	42.1541	523.333	17.2861	0.378419
Gordian	2013	T2	110	Y						7.87746	34.7822	46.7401	497.333	19.1342	0.384769
Gordian	2013	T3	220	N	2.63845	3.82857	5.1803	2.52167	14.169	6.88952	29.4731	40.3016	575.333	17.1627	0.371902
Gordian	2013	T4	220	Y						8.69387	33.9627	50.4339	506	20.6246	0.389753
Götz	1978	T1	110	N	10.5517	8.36012	12.9069	3.125	34.9438	4.90173	31.0961	37.3903	434	14.3966	0.317813
Götz	1978	T2	110	Y						6.70162	37.4144	39.5788	462	18.8061	0.331379
Götz	1978	T3	220	N	13.0079	11.2095	14.4025	2.62583	41.2458	4.37884	27.6621	36.8805	434.667	14.4368	0.279713
Götz	1978	T4	220	Y						7.37363	34.3731	44.5646	478	20.2508	0.334462
Gourmet	2013	T1	110	N	3.23046	8.75536	2.57867	1.58333	16.1478	5.78583	33.3136	37.0919	476	15.7261	0.343232
Gourmet	2013	T2	110	Y						7.22919	38.0404	42.1024	467.333	18.1362	0.370845
Gourmet	2013	T3	220	N	4.01503	9.63274	3.11782	2.91667	19.6822	5.00638	27.5173	37.2865	494.667	17.0379	0.278165
Gourmet	2013	T4	220	Y						7.56122	36.3151	43.6479	474.667	18.043	0.389234
Granada	1980	T1	110	N	17.8658	3.7256	6.34193	2.105	30.0384	3.13824	26.1185	30.928	391.333	11.8726	0.245445
Granada	1980	T2	110	Y						6.41521	32.4812	41.1151	511.333	17.6196	0.339358
Granada	1980	T3	220	N	21.3023	5.50238	7.33837	3.33333	37.4764	2.13196	23.1203	25.7082	380.667	9.54286	0.211258
Granada	1980	T4	220	Y						6.82592	30.5627	44.631	500.667	19.3304	0.326288
Greif	1989	T1	110	N	5.13871	6.73988	1.91193	0.746667	14.5372	6.46408	34.9422	37.1747	524	16.0953	0.375393
Greif	1989	T2	110	Y						7.48345	37.6568	44.2074	460.667	17.8421	0.388983
Greif	1989	T3	220	N	4.7687	7.22619	3.14227	2.29167	17.4288	5.87421	31.5587	34.0101	556	18.3476	0.301036
Greif	1989	T4	220	Y						8.40681	36.3666	48.2619	500	19.7844	0.397483
Hermann	2004	T1	110	N	5.91941	8.4625	2.67462	1.75	18.8065	6.00842	35.1023	39.8506	442.667	17.4017	0.324038
Hermann	2004	T2	110	Y						7.46657	41.143	40.1587	469.333	18.9713	0.364156
Hermann	2004	T3	220	N	7.0643	10.2756	3.8674	2.68833	23.8956	5.21365	29.7799	38.8743	452.667	17.1595	0.287229
Hermann	2004	T4	220	Y						7.67227	36.4877	42.8606	484.667	19.5523	0.357457
Herzog	1986	T1	110	N	15.9858	4.09107	6.37902	2.38333	28.8392	4.16925	35.3868	28.6107	414.667	13.366	0.29032
Herzog	1986	T2	110	Y						7.10555	42.559	36.8648	466	18.4578	0.356414
Herzog	1986	T3	220	N	20.2122	6.00893	6.4192	2.66667	35.307	2.911	29.7834	24.006	426.667	14.0857	0.198466
Herzog	1986	T4	220	Y						7.40854	40.8522	41.5348	442.667	22.7731	0.303291
Hybery	2010	T1	110	N	2.57723	4.37024	3.63986	2.3	12.8873	6.27155	31.7528	36.3547	561.333	17.8177	0.329832
Hybery	2010	T2	110	Y						8.13141	38.7295	41.4621	548	20.2673	0.375321
Hybery	2010	T3	220	N	2.20905	5.38452	3.92318	2.875	14.3918	5.94423	28.8237	34.7655	606	20.286	0.275088
Hybery	2010	T4	220	Y						7.96844	35.2661	41.0335	564.667	21.9605	0.336882
Hybred	2003	T1	110	N	4.81793	8.15238	4.18595	2.63333	19.7896	5.65081	29.8924	39.3461	492.667	16.2341	0.326582
Hybred	2003	T2	110	Y						7.54146	38.2097	39.4335	510.667	18.8635	0.376469
Hybred	2003	T3	220	N	6.8188	10.2548	4.70636	1.91667	23.6966	4.96742	27.0055	33.8925	558.667	17.1802	0.271158
Hybred	2003	T4	220	Y						7.80096	34.7574	43.7129	540.667	19.9431	0.360985
Hyland	2009	T1	110	N	7.01528	0.525	2.9744	2.41667	12.9313	6.27891	30.5857	43.1437	481.333	17.5147	0.336844
Hyland	2009	T2	110	Y						9.02151	39.3444	48.0598	504.667	21.9005	0.38338
Hyland	2009	T3	220	N	6.1378	0.570238	3.98612	3.54167	14.2358	5.4812	27.4025	36.784	559.333	18.1968	0.28707
Hyland	2009	T4	220	Y						9.01342	36.9066	48.1411	528.667	21.8908	0.38105
Hylux	2012	T1	110	N	8.00719	6.70833	5.58483	3.5	23.8004	6.34912	28.6114	43.587	520.667	16.627	0.354763
Hylux	2012	T2	110	Y						8.28769	35.3907	50.6353	501.333	19.1401	0.403546
Hylux	2012	T3	220	N	6.19631	8.00595	6.98606	6.125	27.3133	5.13426	23.9037	41.2446	534.667	16.1456	0.298632
Hylux	2012	T4	220	Y						7.67246	33.2783	43.2792	550.667	19.0606	0.374719
Hystar	2007	T1	110	N	6.32644	6.11964	5.75703	4.16667	22.3698	6.44558	33.1316	35.0997	575.333	16.6367	0.368104
Hystar	2007	T2	110	Y						7.96367	37.7833	41.6191	545.333	19.262	0.384856
Hystar	2007	T3	220	N	8.36953	5.91131	7.1919	3.45833	24.9311	5.8763	28.7782	34.8339	596.667	16.4008	0.333439
Hystar	2007	T4	220	Y						8.78319	37.5091	41.3352	590	20.0622	0.405834
Ibis	1991	T1	110	N	5.40179	10.2143	5.1487	2.20833	22.9731	6.68195	39.6154	36.6961	470	17.8912	0.344546
Ibis	1991	T2	110	Y						6.36842	42.7885	33.549	462.667	19.9386	0.301563
Ibis	1991	T3	220	N	7.27948	10.2905	7.0185	3.66667	28.2551	5.902	35.1504	35.5906	486.667	17.0884	0.319281
Ibis	1991	T4	220	Y						8.18421	42.8533	39.0721	506	20.4664	0.369188
Impression	2005	T1	110	N	4.44773	9.88869	2.4867	1.5	18.3231	5.98503	33.7014	36.9142	508.667	16.3837	0.344739
Impression	2005	T2	110	Y						6.94053	39.1117	36.1228	510	18.309	0.354089
Impression	2005	T3	220	N	6.15093	11.4339	3.84929	2.25	23.6842	6.08516	28.0693	39.4452	560	19.1681	0.295176
Impression	2005	T4	220	Y						7.52382	36.0624	38.0451	544	18.3869	0.382046
Inspiration	2007	T1	110	N	10.1232	5.77321	2.92821	1.4375	20.2621	6.47707	37.9468	39.0236	443.333	16.8885	0.358923
Inspiration	2007	T2	110	Y						7.54217	41.9314	40.5032	456.667	19.796	0.358948
Inspiration	2007	T3	220	N	11.792	7.2994	4.7081	2.79167	26.5912	5.61504	32.2173	33.8182	548.667	18.41	0.287829
Inspiration	2007	T4	220	Y						8.38693	39.1057	44.1345	491.333	19.8568	0.39045
Intro	2011	T1	110	N	2.95439	7.06905	2.40255	1.93333	14.3593	6.54055	35.4872	37.0442	501.333	17.0729	0.356989
Intro	2011	T2	110	Y						7.1985	40.0216	43.8482	446	20.3896	0.336828
Intro	2011	T3	220	N	2.82016	9.91548	3.03502	2.02167	17.7923	5.52785	27.5148	40.8758	507.333	17.5417	0.290742
Intro	2011	T4	220	Y						7.89178	36.3784	46.9512	477.333	19.6249	0.370179
Isengrain	1996	T1	110	N	6.74376	5.63036	3.30045	8.79167	24.4662	4.98813	28.1922	34.3249	514.667	14.8289	0.310995
Isengrain	1996	T2	110	Y						7.99357	38.7323	40.0159	556	19.8193	0.378878
Isengrain	1996	T3	220	N	6.50798	6.77381	4.44404	10	27.7258	3.73653	23.6147	27.1315	570	14.5689	0.245165
Isengrain	1996	T4	220	Y						8.01779	36.1306	43.8328	524	19.1819	0.386502
Jafet	2008	T1	110	N	5.02635	2.35655	2.97868	2.04167	12.4032	5.67778	36.507	36.1404	438	14.5732	0.366321
Jafet	2008	T2	110	Y						7.22463	41.4692	35.9182	498.667	17.4365	0.389845
Jafet	2008	T3	220	N	4.50886	4.39048	3.93644	3.04167	15.8774	5.26261	34.2736	33.4535	470.667	15.3689	0.321359
Jafet	2008	T4	220	Y						7.82099	40.8411	46.0979	427.333	17.9564	0.409527
JB Asano	2008	T1	110	N	19.2693	3.41667	2.90762	2.75	28.3436	5.4018	39.0196	36.9991	398	15.6679	0.322438
JB Asano	2008	T2	110	Y						7.42523	44.3786	38.2687	461.333	20.9776	0.33811
JB Asano	2008	T3	220	N	21.0022	5.70655	4.13095	3.52167	34.3613	4.19568	35.5055	26.9468	468.667	14.7128	0.270096
JB Asano	2008	T4	220	Y						8.76963	43.0388	46.1271	443.333	21.5435	0.375923
Jenga	2007	T1	110	N	6.00809	8.06429	2.56653	1.14583	17.7847	5.98528	30.9957	33.6041	594.667	15.7041	0.357605
Jenga	2007	T2	110	Y						7.4759	35.2602	39.8247	554.667	19.0356	0.361227
Jenga	2007	T3	220	N	6.94112	9.39048	4.23474	1.605	22.1713	4.78468	25.4084	34.3188	557.333	15.683	0.283151
Jenga	2007	T4	220	Y						8.10916	33.5105	44.2473	562.667	19.236	0.391509
Joker	2012	T1	110	N	7.74919	5.43095	2.42024	1.29167	16.892	6.73177	37.1259	36.9055	524.667	17.8242	0.35241
Joker	2012	T2	110	Y						7.96753	41.7104	40.3049	483.333	20.975	0.358653
Joker	2012	T3	220	N	8.98643	8.51964	2.96013	1.70917	22.1754	6.08349	32.9205	35.9616	513.333	18.0005	0.316337
Joker	2012	T4	220	Y						8.51235	39.7084	45.7864	476.667	21.7983	0.359442
Joss	1972	T1	110	N	4.45711	8.40774	13.4498	2.16667	28.4813	5.68006	34.4379	35.213	480	15.18	0.349934
Joss	1972	T2	110	Y						6.37061	37.6104	36.4217	472	17.8116	0.335669
Joss	1972	T3	220	N	3.86349	10.0095	13.3044	2.29167	29.469	5.02789	30.3207	33.777	494	15.7559	0.297293
Joss	1972	T4	220	Y						7.54147	36.7317	44.2032	479.333	19.7247	0.352458
Kalahari	2010	T1	110	N	6.22573	6.83393	2.35646	2.27167	17.6878	6.67402	32.8127	44.165	473.333	16.7568	0.370419
Kalahari	2010	T2	110	Y						7.67202	36.6481	43.7124	495.333	19.0395	0.373969
Kalahari	2010	T3	220	N	4.89993	9.72202	3.66778	2.79167	21.0814	6.28602	28.5304	44.7992	504.667	18.0724	0.32365
Kalahari	2010	T4	220	Y						9.18232	35.8005	56.9881	465.333	21.7273	0.393623
Kanzler	1980	T1	110	N	12.268	5.19643	12.7601	1.875	32.0995	4.80509	32.7173	33.7501	450	14.0069	0.321312
Kanzler	1980	T2	110	Y						6.62696	40.2581	35.6641	474	17.945	0.346123
Kanzler	1980	T3	220	N	12.1186	6.21012	14.089	3.79167	36.2093	3.89428	31.712	28.4218	444	13.5976	0.268496
Kanzler	1980	T4	220	Y						6.66741	38.6393	40.6696	456.667	18.7001	0.327546
Kerubino	2004	T1	110	N	14.2215	4.75714	5.21697	1.45833	25.6539	5.55915	32.9769	32.8122	524.667	16.134	0.32284
Kerubino	2004	T2	110	Y						7.7287	37.6205	41.4637	509.333	19.1222	0.376227
Kerubino	2004	T3	220	N	15.4604	5.33571	6.63326	1.855	29.2844	4.98373	29.0484	32.9169	530	14.9625	0.311411
Kerubino	2004	T4	220	Y						8.13803	36.2495	42.9036	531.333	21.4816	0.353841
Knirps	1985	T1	110	N	8.8925	4.64286	8.66195	1.72917	23.9265	4.94885	31.0139	32.8336	497.333	15.2271	0.302083
Knirps	1985	T2	110	Y						6.00912	35.4303	37.5655	460.667	16.8494	0.33297
Knirps	1985	T3	220	N	9.5501	8.36131	8.66891	2.355	28.9353	3.96184	26.0588	32.3289	482	15.5576	0.238292
Knirps	1985	T4	220	Y						6.32301	31.8518	40.5249	507.333	19.5252	0.303089
Kobold	1978	T1	110	N	7.15043	9.23274	7.63918	2.41667	26.439	5.60363	35.2857	32.3046	498.667	16.1014	0.325548
Kobold	1978	T2	110	Y						6.33309	38.5134	36.0473	472.667	17.7346	0.332849
Kobold	1978	T3	220	N	7.84348	11.1458	8.34098	4.625	31.9553	4.36839	29.0406	33.4377	458.667	16.6223	0.243651
Kobold	1978	T4	220	Y						6.67027	35.5888	39.7126	486.667	20.8483	0.293772
Kometus	2011	T1	110	N	16.1888	1.63095	2.03643	1.31667	21.1729	4.75047	32.2418	36.0836	431.333	14.7818	0.304365
Kometus	2011	T2	110	Y						7.56376	38.0036	40.0085	550	21.5614	0.327515
Kometus	2011	T3	220	N	18.4839	3.50476	3.41405	2.0625	27.4652	3.57138	27.0147	27.4407	496	15.0768	0.231165
Kometus	2011	T4	220	Y						8.07816	35.4944	49.9867	468.667	21.5977	0.349474
Konsul	1990	T1	110	N	9.27976	1.70714	11.4981	2.08333	24.5683	4.52913	35.0392	32.3708	403.333	14.189	0.299202
Konsul	1990	T2	110	Y						5.64276	39.1219	33.1208	453.333	16.5739	0.318507
Konsul	1990	T3	220	N	9.05256	2.83452	13.548	3.04167	28.4768	3.7464	31.365	28.5882	422.667	16.5137	0.213762
Konsul	1990	T4	220	Y						5.68898	37.1969	33.7059	465.333	17.4808	0.299452
Kontrast	1990	T1	110	N	2.85714	7.0619	4.99786	3.25	18.1669	5.3841	32.3439	36.832	460.667	16.1751	0.311796
Kontrast	1990	T2	110	Y						6.92782	38.0741	37.0911	532	18.989	0.342509
Kontrast	1990	T3	220	N	5.93399	9.06786	5.82592	4.625	25.4528	4.89482	27.7079	33.031	544	16.7279	0.277706
Kontrast	1990	T4	220	Y						7.98822	37.4651	40.3579	540	20.7411	0.356971
Kormoran	1973	T1	110	N	8.36423	4.43571	9.79512	2.39583	24.9909	5.09779	32.9218	31.6848	498.667	14.2839	0.334153
Kormoran	1973	T2	110	Y						5.92492	38.2784	34.959	445.333	16.0904	0.339407
Kormoran	1973	T3	220	N	8.54766	4.1881	10.8701	3.25	26.8559	4.28684	29.7371	28.5115	509.333	14.0078	0.283676
Kormoran	1973	T4	220	Y						6.46099	36.6578	37.8692	470	19.5614	0.305546
Kraka	1982	T1	110	N	12.4875	3.39405	5.77174	2.20833	23.8617	4.70806	31.9541	29.4266	520.667	14.1603	0.311528
Kraka	1982	T2	110	Y						7.12984	36.3668	41.4471	487.333	18.0317	0.363855
Kraka	1982	T3	220	N	13.8924	4.52321	5.9124	2.41667	26.7447	3.67261	27.1299	26.7791	508.667	13.4408	0.258253
Kraka	1982	T4	220	Y						6.93097	35.1776	37.5496	560	21.854	0.296236
Kranich	1969	T1	110	N	13.1964	6.94524	5.80675	3	28.9484	4.55956	32.7721	34.5969	404.667	14.8511	0.286466
Kranich	1969	T2	110	Y						6.38958	38.242	36.244	468.667	17.2145	0.345777
Kranich	1969	T3	220	N	15.7516	7.48095	6.98346	4.125	34.341	3.50811	28.8365	30.6406	411.333	15.443	0.221118
Kranich	1969	T4	220	Y						7.37104	37.0582	42.1503	470	19.8953	0.340685
Kredo	2009	T1	110	N	2.89296	8.09048	3.50414	1.41667	15.9042	6.13564	34.0372	39.0963	477.333	15.8645	0.358758
Kredo	2009	T2	110	Y						7.8638	36.8955	46.36	487.333	18.0786	0.40556
Kredo	2009	T3	220	N	2.31268	11.7911	4.94333	2.0625	21.1096	5.71761	28.0081	40.5816	507.333	15.0803	0.355944
Kredo	2009	T4	220	Y						7.92113	35.0642	48.1719	493.333	19.022	0.38992
Kronjuwel	1980	T1	110	N	16.7471	2.53036	6.45088	2.125	27.8533	4.51482	27.4436	36.2846	461.333	13.5451	0.317599
Kronjuwel	1980	T2	110	Y						6.80856	34.5703	39.7431	504.667	16.9182	0.37736
Kronjuwel	1980	T3	220	N	15.0498	3.98036	6.05917	2.29167	27.381	3.49928	23.712	35.7651	425.333	14.1127	0.244547
Kronjuwel	1980	T4	220	Y						7.34869	32.0547	47.2017	487.333	18.7411	0.359522
Kurt	2013	T1	110	N	12.0654	1.0506	3.77034	2.875	19.7614	5.63021	28.4676	46.4248	443.333	14.6705	0.359351
Kurt	2013	T2	110	Y						8.04129	34.8639	43.2168	547.333	17.8857	0.417644
Kurt	2013	T3	220	N	11.6436	2.33214	3.51721	3.79167	21.2846	4.44406	23.7439	36.4988	521.333	14.0774	0.293321
Kurt	2013	T4	220	Y						8.14171	31.455	57.2945	466.667	19.9403	0.384361
KWS Cobalt	2013	T1	110	N	5.63669	4.46488	2.18405	2	14.2856	6.17545	31.7561	38.0944	516	18.0456	0.317598
KWS Cobalt	2013	T2	110	Y						7.59851	34.4027	45.4761	507.333	18.7556	0.374505
KWS Cobalt	2013	T3	220	N	9.24941	5.87143	3.60395	2.04167	20.7665	5.76786	26.8074	40.8789	535.333	18.8027	0.286609
KWS Cobalt	2013	T4	220	Y						7.67563	31.0469	52.9839	472.667	20.5992	0.34291
KWS Ferrum	2012	T1	110	N	9.47179	4.28631	3.69417	2.29167	19.7439	5.4915	28.4694	36.4644	557.333	14.2987	0.361868
KWS Ferrum	2012	T2	110	Y						7.81326	36.3423	37.3352	598	17.5358	0.415903
KWS Ferrum	2012	T3	220	N	10.6089	5.57619	5.27182	4.45833	25.9152	4.53035	25.4797	32.0508	559.333	13.7915	0.3085
KWS Ferrum	2012	T4	220	Y						7.96489	35.1409	40.0384	580	18.0903	0.405452
KWS Milaneco	2013	T1	110	N	10.4689	3.45833	4.8679	2.45833	21.2535	5.31688	36.3122	32.994	463.333	15.3764	0.32401
KWS Milaneco	2013	T2	110	Y						6.97713	42.036	35.7925	484	18.0781	0.358802
KWS Milaneco	2013	T3	220	N	8.08962	3.07262	5.58009	2.06333	18.8057	4.67603	34.1057	31.7434	433.333	17.9426	0.248785
KWS Milaneco	2013	T4	220	Y						6.71283	40.6797	35.4224	467.333	19.7765	0.312094
KWS Pius	2010	T1	110	N	2.87845	5.57321	2.56589	2.41667	13.4342	6.14363	34.62	40.239	444	15.2638	0.37494
KWS Pius	2010	T2	110	Y						7.47091	40.2126	43.006	440	17.2562	0.406522
KWS Pius	2010	T3	220	N	3.12741	8.16548	4.11693	2.855	18.2648	5.5222	29.524	36.5028	516.667	16.5373	0.309215
KWS Pius	2010	T4	220	Y						8.03556	37.2601	47.3252	470.667	18.7525	0.398586
KWS Santiago	2011	T1	110	N	5.79372	11.4155	4.27964	1.35	22.8388	6.19765	29.0513	46.8166	471.333	16.5551	0.34946
KWS Santiago	2011	T2	110	Y						8.39228	34.8428	47.5406	516.667	19.5144	0.39407
KWS Santiago	2011	T3	220	N	4.99516	14.0899	4.9389	2.83333	26.8573	4.29842	22.2183	36.5489	536	13.7947	0.290575
KWS Santiago	2011	T4	220	Y						7.77882	32.2952	53.7745	456	18.8882	0.38213
Landsknecht	2013	T1	110	N	9.5244	2.89107	3.58714	1.9175	17.9201	5.79589	31.0349	44.8287	424	15.3438	0.359793
Landsknecht	2013	T2	110	Y						7.87954	39.2171	44.4918	462	19.1833	0.379528
Landsknecht	2013	T3	220	N	10.2238	3.53274	5.11656	3.02167	21.8947	4.70824	27.864	36.7397	468	14.8449	0.296881
Landsknecht	2013	T4	220	Y						8.15586	33.1425	55.0695	451.333	21.7927	0.350761
Limes	2003	T1	110	N	8.06795	5.0869	4.45499	1.54167	19.1515	6.393	36.7831	35.9955	494	17.7838	0.337286
Limes	2003	T2	110	Y						7.38508	42.5693	39.6908	456.667	18.8696	0.36349
Limes	2003	T3	220	N	9.1852	7.54048	5.20509	2.54167	24.4724	5.32058	31.8967	36.8284	463.333	16.262	0.300848
Limes	2003	T4	220	Y						8.1119	39.3661	40.7846	506.667	22.1723	0.337991
Linus	2010	T1	110	N	4.73524	8.17202	2.99758	1.89583	17.8007	6.74352	31.688	38.8981	563.333	16.5475	0.379091
Linus	2010	T2	110	Y						8.28118	36.6115	47.1076	487.333	18.6248	0.413869
Linus	2010	T3	220	N	3.84138	9.97262	4.68549	1.875	20.3745	6.08534	27.4362	40.4614	557.333	17.1879	0.334373
Linus	2010	T4	220	Y						7.85762	35.9786	44.58	490	18.98	0.383068
Lucius	2006	T1	110	N	9.5366	5.00476	2.5292	1.98	19.0506	5.49406	36.38	33.3847	460.667	15.5123	0.331862
Lucius	2006	T2	110	Y						7.31011	40.5295	37.1624	484	18.108	0.373368
Lucius	2006	T3	220	N	13.2745	5.49464	3.96672	2.125	24.8609	4.65261	33.3573	30.9123	465.333	15.361	0.28437
Lucius	2006	T4	220	Y						8.31452	40.5783	45.2659	451.333	21.4787	0.357386
Ludwig	1998	T1	110	N	6.17474	4.87917	4.8675	1.79167	17.7131	6.58441	41.1345	35.5931	494.667	16.9606	0.362082
Ludwig	1998	T2	110	Y						7.28976	43.6948	38.3688	454	20.1315	0.341063
Ludwig	1998	T3	220	N	3.89238	6.94345	6.59799	1.75	19.1838	6.74816	37.6263	36.3775	502.667	18.6981	0.335076
Ludwig	1998	T4	220	Y						7.88861	40.4284	42.3159	462	20.5655	0.353642
Magister	2005	T1	110	N	12.7704	3.08095	4.25499	1.08333	21.1897	4.86197	34.9083	31.0173	465.333	15.0509	0.303063
Magister	2005	T2	110	Y						7.7394	42.9533	40.4736	456	20.4799	0.350018
Magister	2005	T3	220	N	12.647	3.10952	5.73771	1.72917	23.2233	4.1855	32.7623	27.7836	466	15.8862	0.247685
Magister	2005	T4	220	Y						8.25466	41.5478	42.1963	476	23.4324	0.330583
Magnus	2000	T1	110	N	12.4381	4.11845	5.22553	1.91667	23.6987	5.35401	30.8174	38.3249	459.333	15.5511	0.323793
Magnus	2000	T2	110	Y						7.37658	36.8826	37.9791	531.333	18.1916	0.376631
Magnus	2000	T3	220	N	12.2719	6.3006	6.28039	2.75	27.6029	4.13565	26.3577	32.5823	482	14.4279	0.265689
Magnus	2000	T4	220	Y						7.1476	34.3381	44.6229	474.667	18.8784	0.347224
Manager	2006	T1	110	N	6.70372	6.62262	3.59855	1.27083	18.1957	5.90995	32.5018	35.0214	527.333	17.5062	0.312539
Manager	2006	T2	110	Y						7.24994	34.685	42.7751	498	19.1926	0.348411
Manager	2006	T3	220	N	7.28609	6.11429	3.98735	2.02083	19.4086	5.23852	26.4548	40.1937	512	17.2881	0.28529
Manager	2006	T4	220	Y						8.29459	31.1274	51.0298	555.333	22.9286	0.340572
Maris Huntsman	1975	T1	110	N	11.8475	7.34107	6.10242	1.58333	26.8744	5.45978	33.4379	36.0754	467.333	15.4452	0.331243
Maris Huntsman	1975	T2	110	Y						7.13487	37.4479	37.8818	505.333	19.2631	0.343937
Maris Huntsman	1975	T3	220	N	11.6058	9.02798	7.28286	2.23	30.1466	4.72854	28.126	34.0703	506.667	14.6339	0.299411
Maris Huntsman	1975	T4	220	Y						7.67249	34.3187	43.1048	506	21.612	0.335554
Matrix	2010	T1	110	N	16.8291	3.0006	4.57771	2.0625	26.4699	4.58827	32.7964	30.2951	472	13.7501	0.312121
Matrix	2010	T2	110	Y						8.20723	43.2373	45.06	439.333	19.2956	0.394863
Matrix	2010	T3	220	N	16.2191	3.4119	5.33828	3.33333	28.3026	3.78584	29.9293	26.9054	484.667	14.0767	0.255715
Matrix	2010	T4	220	Y						8.61988	38.2076	46.4827	482.667	20.8164	0.382812
Meister	2010	T1	110	N	5.60033	8.60714	3.33727	1.225	18.7697	6.12132	35.9983	34.2903	507.333	17.2303	0.332198
Meister	2010	T2	110	Y						7.79998	42.5453	36.8035	522.667	20.0909	0.361526
Meister	2010	T3	220	N	7.10796	11.1685	3.60491	2.1675	24.0488	5.00017	33.1181	32.556	485.333	15.4308	0.302274
Meister	2010	T4	220	Y						8.68418	40.8606	43.4225	494.667	21.635	0.372015
Memory	2013	T1	110	N	5.57058	1.65714	1.29645	2.225	10.7492	7.25966	32.841	44.332	518	17.9503	0.377943
Memory	2013	T2	110	Y						7.8235	37.5435	43.2187	511.333	18.2526	0.397243
Memory	2013	T3	220	N	3.99436	3.32798	1.9222	3.45833	12.7029	6.24383	28.6067	45.5766	485.333	17.9593	0.322535
Memory	2013	T4	220	Y						7.87853	35.2706	44.6931	511.333	18.7975	0.390765
Mentor	2012	T1	110	N	12.5573	5.68393	3.88723	1.48	23.6085	5.82826	31.8711	53.7993	433	15.5065	0.345275
Mentor	2012	T2	110	Y						7.81214	36.1992	49.4584	495	19.4967	0.373453
Mentor	2012	T3	220	N	13.8508	8.76369	3.29582	2.14667	28.057	5.30812	26.5841	52.7646	475	14.5752	0.342583
Mentor	2012	T4	220	Y						8.32255	33.1252	61.0703	490	20.1876	0.381059
Monopol	1975	T1	110	N	11.4624	7.67738	11.1505	2.25	32.5404	4.84087	36.4616	30.0672	454.667	15.1479	0.298095
Monopol	1975	T2	110	Y						5.70328	39.8545	31.3816	466.667	18.2706	0.289349
Monopol	1975	T3	220	N	9.65185	8.45417	11.3175	4.5	33.9235	3.95117	31.8638	28.3817	442	15.1391	0.242669
Monopol	1975	T4	220	Y						6.26478	40.0861	32.1535	495.333	20.3032	0.288244
Mulan	2006	T1	110	N	3.51379	9.43214	4.01893	2.45833	19.4232	6.80502	34.0553	42.3956	496.667	16.7138	0.381908
Mulan	2006	T2	110	Y						7.39605	40.4798	38.6704	497.333	19.4599	0.356906
Mulan	2006	T3	220	N	3.74749	13.0929	5.81661	2.125	24.782	6.11028	31.3631	40.3157	528.667	17.0216	0.331567
Mulan	2006	T4	220	Y						8.41686	38.9897	39.2063	569.333	19.9622	0.397111
Muskat	2010	T1	110	N	2.88012	0.978571	2.40035	2.79167	9.05071	6.02568	32.4898	37.8619	509.333	17.8649	0.311851
Muskat	2010	T2	110	Y						7.86582	41.2947	38.5664	520	19.6406	0.377815
Muskat	2010	T3	220	N	2.40188	0.619048	3.44416	3.75	10.2151	5.5697	31.1459	37.2412	493.333	19.0641	0.281899
Muskat	2010	T4	220	Y						8.0232	39.6265	42.6201	493.333	20.3847	0.367131
NaturaStar	2002	T1	110	N	13.5604	4.40893	4.19434	1.6875	23.8512	3.9958	29.1463	32.632	430	12.331	0.304982
NaturaStar	2002	T2	110	Y						6.7332	32.8252	40.3827	526	18.4283	0.346926
NaturaStar	2002	T3	220	N	14.3181	6.175	6.22952	2	28.7226	2.97948	24.1983	26.4031	500	14.3069	0.208178
NaturaStar	2002	T4	220	Y						6.54087	32.325	41.7724	506.667	18.6675	0.323077
Nelson	2011	T1	110	N	1.77677	6.28214	1.95125	1.70833	11.7185	6.12817	40.6381	36.4024	425.333	17.0407	0.335896
Nelson	2011	T2	110	Y						7.56495	42.1252	41.9871	448	18.7619	0.377022
Nelson	2011	T3	220	N	2.42966	9.68571	2.8881	1.79167	16.7951	6.78818	35.6807	43.5054	445.333	17.6908	0.355186
Nelson	2011	T4	220	Y						7.51674	40.4583	39.1214	490.667	17.9662	0.385251
Nimbus	1975	T1	110	N	15.7166	2.56071	4.92497	3.54167	26.744	3.90923	24.6305	33.379	496	12.8989	0.286424
Nimbus	1975	T2	110	Y						7.35586	35.0089	42.7529	514.667	18.1487	0.380185
Nimbus	1975	T3	220	N	19.0407	3.91607	6.0288	4.66667	33.6522	3.04874	22.9857	30.0729	461.333	14.324	0.209857
Nimbus	1975	T4	220	Y						7.39979	33.5625	41.5514	545.333	20.9667	0.32867
Obelisk	1987	T1	110	N	3.1063	9.95238	5.34514	1.39583	19.7997	5.48708	32.9902	36.0934	479.333	15.632	0.329092
Obelisk	1987	T2	110	Y						7.51202	36.7491	43.7712	480	19.0927	0.364912
Obelisk	1987	T3	220	N	4.04553	11.1845	6.24552	2.605	24.0806	4.86562	28.196	36.6801	473.333	16.7518	0.274902
Obelisk	1987	T4	220	Y						7.31753	34.6489	42.4719	528	19.8935	0.339609
Oberst	1980	T1	110	N	14.8456	4.19048	8.20946	2.16667	29.4122	5.21565	34.2121	35.1913	442	13.4814	0.374502
Oberst	1980	T2	110	Y						6.88776	38.2673	38.8029	476.667	17.6116	0.361816
Oberst	1980	T3	220	N	14.3605	5.62798	10.3374	4.25	34.5759	3.9764	29.172	28.5454	496.667	15.1448	0.250755
Oberst	1980	T4	220	Y						6.84416	37.4846	37.4678	496.667	18.772	0.336188
Orcas	2010	T1	110	N	10.3069	2.6875	3.60932	5.41667	22.0204	4.40488	29.3729	35.9438	440.667	14.1311	0.29848
Orcas	2010	T2	110	Y						8.48342	41.9582	41.5795	502	19.584	0.403032
Orcas	2010	T3	220	N	14.31	3.91845	4.27662	4.58333	27.0884	3.97715	27.0507	28.7012	532	14.0849	0.26756
Orcas	2010	T4	220	Y						7.99125	39.1752	41.4378	516	19.3599	0.381089
Orestis	1988	T1	110	N	1.96369	11.4804	5.34927	2.20833	21.0017	5.73782	30.5543	38.3631	500.667	16.7672	0.317982
Orestis	1988	T2	110	Y						7.21458	36.9851	37.6883	524	17.7894	0.373629
Orestis	1988	T3	220	N	2.9136	14.6095	6.89193	2	26.415	4.75936	28.3621	34.3891	492	17.8611	0.252638
Orestis	1988	T4	220	Y						7.64425	35.1215	40.6126	565.333	20.2961	0.34566
Oxal	2010	T1	110	N	3.28911	10.7405	2.88509	2.25	19.1647	6.48995	34.217	40.3381	484.667	16.7222	0.365004
Oxal	2010	T2	110	Y						7.77612	39.2499	49.3692	402.667	18.342	0.393335
Oxal	2010	T3	220	N	3.2202	12.3839	5.188	3.08333	23.8755	5.45984	29.5074	38.7748	480.667	15.626	0.332513
Oxal	2010	T4	220	Y						8.06446	36.2579	47.2674	471.333	20.0712	0.375731
Pantus	1966	T1	110	N	11.1757	5.42321	4.52257	2.27167	23.3931	5.76689	35.8281	36.7303	450	16.7384	0.32294
Pantus	1966	T2	110	Y						7.1435	41.6928	36.0885	500	18.4157	0.360285
Pantus	1966	T3	220	N	14.4561	6.82738	6.45843	1.9375	29.6794	4.44947	32.8699	29.83	461.333	14.0466	0.299159
Pantus	1966	T4	220	Y						7.75768	38.1589	44.5293	462.667	19.098	0.37485
Paroli	2004	T1	110	N	13.8046	5.37143	2.99786	2.77167	24.9456	6.05928	35.7337	39.1569	452	16.1002	0.351077
Paroli	2004	T2	110	Y						7.90292	43.2828	38.3433	490.667	19.7318	0.375482
Paroli	2004	T3	220	N	11.6248	7.70298	3.69442	3.66667	26.6888	4.4659	28.5288	32.4664	482	14.5868	0.277399
Paroli	2004	T4	220	Y						8.4599	39.8133	43.5416	500.667	21.4483	0.363053
Patras	2012	T1	110	N	6.46677	6.55774	3.25104	1.54167	17.8172	6.88144	40.1998	36.7166	481.333	16.9459	0.379398
Patras	2012	T2	110	Y						8.26211	45.2709	37.0529	508.667	20.1942	0.385022
Patras	2012	T3	220	N	4.65918	9.17083	3.28778	1.81333	18.9311	6.7058	35.6509	37.5384	499.333	17.2737	0.357608
Patras	2012	T4	220	Y						8.32855	41.9433	42.7135	472	19.7202	0.396793
Pegassos	1994	T1	110	N	10.5066	4.47024	3.99182	2.75	21.7187	5.65995	35.3165	30.0492	542.667	16.71	0.320096
Pegassos	1994	T2	110	Y						7.33497	42.2115	36.0326	526	19.1579	0.357306
Pegassos	1994	T3	220	N	13.1596	4.91905	4.79217	3.25	26.1208	4.67939	32.5673	27.2931	543.333	16.6988	0.263481
Pegassos	1994	T4	220	Y						7.72066	41.3049	35.2659	555.333	19.7904	0.365346
Piko	1994	T1	110	N	7.51072	7.43571	3.43615	2.09167	20.4743	5.32388	27.634	42.5445	488.667	15.3325	0.324513
Piko	1994	T2	110	Y						6.56413	32.6465	40.6156	504	17.5978	0.346485
Piko	1994	T3	220	N	4.99368	8.94762	4.23341	1.875	20.0497	4.35947	24.2557	29.74	610	15.5574	0.263267
Piko	1994	T4	220	Y						6.71683	31.0111	43.7292	537.333	20.8527	0.298153
Pionier	2013	T1	110	N	3.58875	9.35119	2.32869	1.23	16.4986	6.46475	31.0568	39.6911	540	17.6558	0.342759
Pionier	2013	T2	110	Y						7.95001	35.9243	47.4379	477.333	19.8554	0.370252
Pionier	2013	T3	220	N	5.88316	10.9429	3.99153	2.75	23.5675	5.77203	27.406	40.8729	531.333	19.4689	0.278099
Pionier	2013	T4	220	Y						8.46204	33.4001	52.6308	488	20.6587	0.378104
Potenzial	2006	T1	110	N	3.09927	12.4256	3.19608	1.675	20.3959	6.60223	32.385	40.497	520	18.2705	0.337739
Potenzial	2006	T2	110	Y						8.57622	38.3104	46.5141	504	20.0779	0.397159
Potenzial	2006	T3	220	N	3.39096	15.3857	3.07177	2.71	24.5584	6.10609	27.5592	41.1333	558.667	17.9026	0.319687
Potenzial	2006	T4	220	Y						8.57944	34.4682	48.992	516.667	20.5203	0.386094
Premio	2006	T1	110	N	1.93194	9.24226	4.37812	4.75	20.3023	6.42346	31.9387	33.6408	604	16.9348	0.350087
Premio	2006	T2	110	Y						8.75229	40.1482	41.3077	567.333	19.905	0.411615
Premio	2006	T3	220	N	2.49405	9.05417	5.20079	5.95833	22.7073	4.86635	28.0131	29.5236	596	15.8191	0.28788
Premio	2006	T4	220	Y						8.75835	38.9267	43.7671	534.667	20.5979	0.392967
Primus	2009	T1	110	N	16.4852	3.25595	1.85024	1.85	23.4414	5.05921	31.609	38.1336	434	14.078	0.338341
Primus	2009	T2	110	Y						8.44168	37.8552	46.8235	499.333	19.3167	0.405065
Primus	2009	T3	220	N	16.705	3.87381	1.61095	2.81333	25.0031	3.98755	26.7389	33.243	480.667	12.1523	0.310559
Primus	2009	T4	220	Y						8.25502	34.7665	47.5849	508	18.9582	0.402248
Profilus	2008	T1	110	N	6.46346	7.08988	4.13169	1.56333	19.2484	5.61045	33.0965	35.3634	490.667	16.8381	0.314933
Profilus	2008	T2	110	Y						6.84077	37.6112	33.6915	552	20.8154	0.30547
Profilus	2008	T3	220	N	7.28962	9.5	4.77916	2.625	24.1938	5.44947	29.3793	40.7199	469.333	17.2559	0.29259
Profilus	2008	T4	220	Y						8.32131	36.5367	46.0942	493.333	22.7462	0.333876
Progress	1969	T1	110	N	5.27611	9.08155	7.29916	2.54167	24.1985	5.12942	31.0328	32.8916	510.667	16.3698	0.293883
Progress	1969	T2	110	Y						6.77371	38.4335	40.5462	443.333	18.8387	0.333484
Progress	1969	T3	220	N	6.52307	11.2583	7.73426	2.79167	28.3073	4.28995	28.9428	30.7539	488	15.7156	0.250936
Progress	1969	T4	220	Y						7.00869	33.4165	46.6372	456	22.3051	0.29235
Rebell	2013	T1	110	N	5.11919	6.15	2.51608	1.79167	15.5769	6.37219	34.8539	41.891	450.667	17.4233	0.342637
Rebell	2013	T2	110	Y						8.05346	39.8048	44.6289	467.333	19.8755	0.382499
Rebell	2013	T3	220	N	3.75095	8.27917	3.18107	1.89667	17.1078	6.3505	29.4665	42.2184	520	17.6956	0.329591
Rebell	2013	T4	220	Y						8.3875	34.6285	49.5782	518	20.5917	0.376457
Rektor	1980	T1	110	N	14.1655	5.60298	8.28921	1.705	29.7627	3.97471	31.9876	30.7119	414.667	12.1269	0.315191
Rektor	1980	T2	110	Y						6.59104	41.3675	37.5383	440.667	17.2488	0.354721
Rektor	1980	T3	220	N	16.2261	6.00238	9.99817	4.08333	36.31	2.76998	28.0426	26.5863	390.667	13.2929	0.195569
Rektor	1980	T4	220	Y						6.03161	36.2267	33.3283	505.333	17.9901	0.308902
Ritmo	1993	T1	110	N	7.2028	9.6994	4.26024	3.875	25.0374	4.93455	29.7646	32.5627	517.333	13.4092	0.34339
Ritmo	1993	T2	110	Y						7.37371	36.5486	42.3876	510.667	17.1732	0.396112
Ritmo	1993	T3	220	N	10.3758	11.5202	5.3482	4.89667	32.1409	4.10693	24.9515	32.6212	507.333	13.5426	0.28443
Ritmo	1993	T4	220	Y						7.35646	36.5046	35.889	572	18.6059	0.367666
Rumor	2013	T1	110	N	8.01505	4.58333	3.49726	4.125	20.2206	5.43365	27.462	40.7137	536.667	16.4485	0.308451
Rumor	2013	T2	110	Y						8.12936	35.1323	40.9599	589.333	20.0929	0.376506
Rumor	2013	T3	220	N	9.78264	4.54881	4.50664	3.58333	22.4214	5.3646	26.8711	33.8418	619.333	17.7761	0.285156
Rumor	2013	T4	220	Y						8.29909	33.5122	48.4771	538	21.5651	0.359857
Saturn	1973	T1	110	N	9.63788	9.7369	15.0782	2.25	36.703	4.97936	34.453	33.7015	436.667	13.9076	0.335262
Saturn	1973	T2	110	Y						7.0677	38.799	42.6602	434	17.9537	0.366094
Saturn	1973	T3	220	N	8.46113	9.62857	12.603	2.70833	33.401	4.40168	29.3226	37.9082	402	14.7206	0.278288
Saturn	1973	T4	220	Y						6.7497	36.5283	37.8035	490.667	18.4454	0.342095
Schamane	2005	T1	110	N	9.04811	7.87143	4.88559	2.75	24.5551	6.04633	33.2509	41.7606	470	15.7643	0.359002
Schamane	2005	T2	110	Y						7.06552	39.9687	37.8553	479.333	18.5634	0.359436
Schamane	2005	T3	220	N	7.14447	11.5917	5.86533	2.68833	27.2898	4.88742	29.7544	36.4154	456.667	14.6514	0.307948
Schamane	2005	T4	220	Y						7.42789	37.6076	42.3305	466.667	18.9506	0.360522
Severin	1980	T1	110	N	12.9889	3.72976	2.91327	2.925	22.557	4.04881	33.1227	30.8973	398.667	13.5346	0.280508
Severin	1980	T2	110	Y						6.30999	38.0306	37.1874	444	17.8279	0.326637
Severin	1980	T3	220	N	11.5372	4.77381	4.28872	3.39667	23.9964	3.2675	27.7487	28.5123	418	15.4051	0.207229
Severin	1980	T4	220	Y						6.71192	37.2436	35.5574	527.333	21.1704	0.298152
Skagen	2006	T1	110	N	3.66961	8.75476	2.08688	2.84167	17.3529	6.29522	33.885	42.8577	454.667	17.2826	0.343413
Skagen	2006	T2	110	Y						7.52238	39.616	40.4983	480	19.3158	0.359974
Skagen	2006	T3	220	N	2.4073	10.2744	2.49394	4.66667	19.8423	4.85598	27.986	36.3698	484	14.7824	0.326058
Skagen	2006	T4	220	Y						7.50966	37.2709	43.6672	462.667	18.5724	0.376
Skalmeje	2006	T1	110	N	8.94813	7.73214	3.51185	1.61333	21.8055	5.34519	29.4492	37.3846	489.333	14.32	0.348803
Skalmeje	2006	T2	110	Y						7.17123	33.2926	44.248	494.667	18.1296	0.364747
Skalmeje	2006	T3	220	N	10.9912	10.7583	4.51475	1.54167	27.8059	4.4325	25.4921	38.6159	472.667	13.7763	0.301348
Skalmeje	2006	T4	220	Y						8.09246	33.1378	54.8052	448.667	19.7796	0.37731
Skater	2000	T1	110	N	19.5739	2.46786	3.73929	2.20833	27.9894	4.50017	32.6936	30.5531	456	13.4263	0.313887
Skater	2000	T2	110	Y						7.6057	39.7585	39.1834	528	18.7951	0.374071
Skater	2000	T3	220	N	23.2657	4.33214	5.37119	3.22917	36.1982	3.55522	28.8537	33.5589	378	13.5434	0.252788
Skater	2000	T4	220	Y						8.13499	35.9209	45.1691	522.667	23.4053	0.32553
Sokrates	2001	T1	110	N	5.03005	13.5196	4.85286	1.75	25.1525	6.09751	31.6043	37.4219	532	16.0169	0.354085
Sokrates	2001	T2	110	Y						7.84461	38.0193	42.2489	499.333	18.678	0.386044
Sokrates	2001	T3	220	N	6.16026	15.1786	5.69645	1.54167	28.577	4.93688	26.738	36.4743	506	15.6867	0.292154
Sokrates	2001	T4	220	Y						7.69835	34.9778	42.5287	539.333	20.8855	0.342645
Sorbas	1985	T1	110	N	10.0105	7.88571	6.04938	2.25	26.1956	4.66739	34.788	30.5033	458.667	13.8718	0.313498
Sorbas	1985	T2	110	Y						6.59365	39.3219	39.7005	433.333	17.9849	0.340914
Sorbas	1985	T3	220	N	9.67089	8.6131	6.48573	2.875	27.6447	4.00055	28.0973	32.2604	451.333	16.4849	0.2296
Sorbas	1985	T4	220	Y						7.09463	37.7002	45.5519	422	20.939	0.317369
Sperber	1982	T1	110	N	6.60283	9.69405	7.04836	1.91667	25.2619	6.02332	35.7054	37.3022	465.333	16.1913	0.350223
Sperber	1982	T2	110	Y						6.58579	39.9995	35.3202	475.333	18.3547	0.3317
Sperber	1982	T3	220	N	5.86378	10.0446	7.75287	3.22917	26.8905	5.29858	32.4741	35.1219	466	17.4539	0.278698
Sperber	1982	T4	220	Y						7.45973	37.1641	41.467	483.333	21.4876	0.324604
SUR99820		T1	110	N	1.92674	10.5321	3.56066	3.79167	19.8112	4.69827	31.3526	29.6266	505.333	14.8437	0.289967
SUR99820		T2	110	Y						7.25389	42.5207	35.2345	535.333	19.4529	0.352842
SUR99820		T3	220	N	2.04677	10.9821	4.61125	5.83333	23.4735	3.769	26.8637	28.5131	508	14.9735	0.239773
SUR99820		T4	220	Y						8.33177	40.7134	39.9342	528.667	20.7897	0.371366
SW Topper	2002	T1	110	N	4.60937	4.01071	3.65926	3.625	15.9043	5.64599	35.2654	37.3424	431.333	13.9575	0.376184
SW Topper	2002	T2	110	Y						7.86046	41.0099	43.2964	456.667	18.2694	0.401548
SW Topper	2002	T3	220	N	4.75768	7.09345	5.01178	4.33333	21.1962	5.05099	30.9998	37.929	438.667	14.8635	0.316736
SW Topper	2002	T4	220	Y						7.93335	38.5365	43.2252	479.333	19.7266	0.371546
SY Ferry	2012	T1	110	N	1.86492	1.63393	2.10727	1.52083	7.12695	6.7706	32.2973	40.7708	537.333	18.4514	0.340107
SY Ferry	2012	T2	110	Y						8.3628	38.1831	43.9631	531.333	20.4926	0.378952
SY Ferry	2012	T3	220	N	2.05074	2.9369	2.63109	1.58333	9.20206	5.64941	28.9266	36.423	528.667	20.567	0.269366
SY Ferry	2012	T4	220	Y						7.37788	33.6372	42.6032	535.333	23.0321	0.299371
Tabasco	2008	T1	110	N	3.02422	0.851786	1.04502	2.19167	7.1127	6.52995	35.1646	39.6098	471.333	16.8751	0.358912
Tabasco	2008	T2	110	Y						7.6902	36.9307	42.4815	496	18.278	0.391373
Tabasco	2008	T3	220	N	2.96265	1.63988	1.63054	3.375	9.60807	6.35032	32.323	39.4246	498	17.1306	0.346284
Tabasco	2008	T4	220	Y						7.41616	33.8027	44.3647	505.333	19.394	0.358366
Tabor	1979	T1	110	N	5.72486	8.71012	5.38666	2.105	21.9266	5.19244	31.9741	36.7597	452.667	15.1472	0.319051
Tabor	1979	T2	110	Y						5.96048	38.1348	36.3107	438	16.1275	0.341522
Tabor	1979	T3	220	N	7.80899	10.2149	5.70358	2.66833	26.3958	4.25189	30.5186	29.8547	474.667	14.5957	0.27254
Tabor	1979	T4	220	Y						6.27826	36.9748	40.2333	429.333	18.3891	0.316074
Tambor	1993	T1	110	N	5.39895	5.12857	6.28465	1.64667	18.4588	5.45452	34.5611	34.6698	466	15.3513	0.333696
Tambor	1993	T2	110	Y						6.48531	40.2884	35.501	466	16.8187	0.355944
Tambor	1993	T3	220	N	5.69141	6.5625	7.63267	5.08333	24.9699	4.50374	30.7008	35.5646	417.333	17.6367	0.252376
Tambor	1993	T4	220	Y						6.80778	38.259	35.9119	500	18.5624	0.340452
Tarso	1992	T1	110	N	4.00684	5.69345	2.6554	1.4375	13.7932	6.52202	31.3349	41.7085	512	16.232	0.375416
Tarso	1992	T2	110	Y						7.98149	36.6478	43.2631	512	18.6533	0.399053
Tarso	1992	T3	220	N	4.09089	8.49583	3.44272	1.97917	18.0086	6.06621	29.4475	40.0646	536.667	16.4853	0.345458
Tarso	1992	T4	220	Y						8.891	34.8004	49.9058	523.333	20.3715	0.406974
Terrier	2001	T1	110	N	11.3791	4.5125	5.07656	1.56667	22.5348	4.8099	30.5988	34.896	462.667	14.1737	0.323467
Terrier	2001	T2	110	Y						7.67269	36.0531	42.8108	503.333	19.8681	0.355648
Terrier	2001	T3	220	N	12.6337	5.43036	6.06057	3.66667	27.7913	4.01276	26.7074	37.7586	406	14.9006	0.250941
Terrier	2001	T4	220	Y						7.7353	34.3291	49.7313	458	20.7075	0.343268
Tiger	2001	T1	110	N	5.41273	6.9381	5.11524	1.91667	19.3827	6.60366	40.5835	36.8562	459.333	19.3203	0.31947
Tiger	2001	T2	110	Y						7.21393	45.9553	37.4038	440.667	20.8982	0.33381
Tiger	2001	T3	220	N	4.5725	8.57143	6.47999	1.98	21.6039	6.30422	38.5246	37.1693	450.667	18.8231	0.312181
Tiger	2001	T4	220	Y						8.28043	43.6781	41.6979	463.333	20.8128	0.368219
Tobak	2011	T1	110	N	3.45873	8.48869	4.13044	2.95833	19.0362	7.37226	33.4794	38.639	582	19.0389	0.359092
Tobak	2011	T2	110	Y						8.33087	38.9511	45.8312	474.667	19.3097	0.39873
Tobak	2011	T3	220	N	4.1042	8.9881	5.01336	3.91667	22.0223	5.94176	29.4886	40.2356	530.667	18.0975	0.311707
Tobak	2011	T4	220	Y						8.2412	35.0795	48.2022	491.333	19.7698	0.385605
Tommi	2002	T1	110	N	3.53116	9.28274	3.98107	2.91667	19.7116	6.32067	32.552	41.4869	478	16.0198	0.368632
Tommi	2002	T2	110	Y						7.99969	39.4852	47.2134	437.333	18.129	0.408513
Tommi	2002	T3	220	N	3.09531	10.8857	4.48783	2.54167	21.0105	5.57443	28.7745	41.3756	476.667	17.6318	0.29675
Tommi	2002	T4	220	Y						7.50963	34.4752	47.2669	477.333	19.0034	0.368622
Topfit	1972	T1	110	N	9.25638	4.40833	7.85925	2.125	23.649	5.1367	34.9836	33.1041	451.333	15.307	0.314869
Topfit	1972	T2	110	Y						6.43909	38.9685	34.7472	489.333	17.748	0.335696
Topfit	1972	T3	220	N	10.5877	5.3131	8.94223	3.02167	27.8647	4.18348	32.0618	26.544	498	15.5298	0.25181
Topfit	1972	T4	220	Y						6.40743	37.9316	38.0583	463.333	18.9703	0.313848
Toronto	1990	T1	110	N	6.0374	10.9726	8.51225	2.45833	27.9806	5.36984	33.9975	35.5679	455.333	15.636	0.322299
Toronto	1990	T2	110	Y						7.0829	38.6255	36.5565	516.667	19.5735	0.335358
Toronto	1990	T3	220	N	5.5378	11.0345	10.471	2.20833	29.2517	5.0371	28.8785	39.9457	444	15.6045	0.302257
Toronto	1990	T4	220	Y						7.06444	35.7118	44.2725	448.667	18.687	0.346404
Torrild	2005	T1	110	N	3.73978	6.86607	2.92702	1.5	15.0329	6.65523	34.4312	42.0727	485.333	17.644	0.350528
Torrild	2005	T2	110	Y						7.17555	37.8076	41.9569	466	18.4247	0.364288
Torrild	2005	T3	220	N	1.83251	9.52024	4.09449	2.37583	17.8231	6.20212	29.9679	35.5137	590.667	17.1226	0.335342
Torrild	2005	T4	220	Y						7.88939	34.1396	42.9459	539.333	21.1668	0.345724
Transit	1994	T1	110	N	10.8197	4.51429	3.92816	1.95833	21.2204	5.8966	33.5248	35.8685	502	15.3222	0.361674
Transit	1994	T2	110	Y						8.22522	39.0998	40.6684	522.667	20.034	0.386211
Transit	1994	T3	220	N	12.1485	4.88571	4.89986	2.22917	24.1633	5.0879	30.9001	29.647	568	15.7747	0.300984
Transit	1994	T4	220	Y						7.99791	36.023	41.2073	532	19.4558	0.379763
Tuareg	2005	T1	110	N	6.81048	7.09881	2.02977	2.54167	18.4807	6.14596	29.8851	40.9477	513.333	15.9101	0.361169
Tuareg	2005	T2	110	Y						8.1792	33.0725	51.9304	490.667	19.3738	0.388095
Tuareg	2005	T3	220	N	6.61658	9.78095	3.16476	6.20833	25.7706	4.745	22.6673	44.421	475.333	16.207	0.272725
Tuareg	2005	T4	220	Y						7.4626	29.8464	49.2328	530.667	20.4061	0.336365
Türkis	2004	T1	110	N	5.33425	6.5369	2.69871	2.09167	16.6615	6.37688	34.5726	37.3945	510.667	16.2454	0.367916
Türkis	2004	T2	110	Y						7.75822	38.3066	40.6996	509.333	18.3167	0.392363
Türkis	2004	T3	220	N	6.51391	7.42976	3.36655	1.98	19.2902	5.5443	29.9097	37.9329	502.667	16.6669	0.309501
Türkis	2004	T4	220	Y						7.66659	33.4173	47.1859	503.333	21.1635	0.339722
Urban	1980	T1	110	N	11.5563	4.56071	3.81031	2.375	22.3023	5.31519	34.8938	33.1348	485.333	15.0071	0.330288
Urban	1980	T2	110	Y						7.03502	37.4042	39.7406	507.333	18.4449	0.34945
Urban	1980	T3	220	N	12.0034	5.92798	4.93014	2.64667	25.5082	4.68045	30.6596	33.8627	452	16.4746	0.265569
Urban	1980	T4	220	Y						7.43635	38.4508	39.2183	500.667	21.3025	0.320843
Vuka	1975	T1	110	N	16.3193	2.60476	5.62119	2.45833	27.0036	3.37244	31.662	32.1121	332.667	11.6537	0.274036
Vuka	1975	T2	110	Y						7.20048	40.7252	41.014	439.333	18.8798	0.359325
Vuka	1975	T3	220	N	18.1339	2.84702	6.89071	4	31.8717	2.09925	28.6415	21.8478	356.667	14.9215	0.162237
Vuka	1975	T4	220	Y						6.15969	37.6706	36.0876	460	19.7785	0.28663
Winnetou	2002	T1	110	N	15.7109	1.5869	3.57852	2.375	23.2513	5.6466	34.3778	38.928	434	17.457	0.305642
Winnetou	2002	T2	110	Y						7.80532	39.4576	40.7808	508.667	18.9412	0.380741
Winnetou	2002	T3	220	N	16.503	3.48571	5.59535	1.875	27.459	4.86396	30.0668	36.2351	470	15.828	0.290938
Winnetou	2002	T4	220	Y						8.94065	37.9958	45.1746	521.333	23.8539	0.349435
WW 4180 (Kongo)	2012	T1	110	N	6.84993	5.26548	3.34107	3.16667	18.6231	5.57616	33.431	40.0131	449.333	15.2026	0.345668
WW 4180 (Kongo)	2012	T2	110	Y						7.68312	43.8004	37.9302	467.333	20.0102	0.364207
WW 4180 (Kongo)	2012	T3	220	N	8.95326	5.79345	3.9994	4.83333	23.5794	5.21274	33.073	28.7583	556.667	17.5179	0.28446
WW 4180 (Kongo)	2012	T4	220	Y						8.0132	42.7334	41.0879	489.333	19.8957	0.370275
Xanthippe	2011	T1	110	N	2.4041	0.468452	1.78083	2.375	7.02838	6.9077	33.3885	43.6474	488	20.564	0.31534
Xanthippe	2011	T2	110	Y						7.48314	35.9284	42.8319	488.667	19.6432	0.35705
Xanthippe	2011	T3	220	N	3.18109	0.460119	2.84592	2.875	9.36213	6.19002	26.7487	47.1124	492.667	20.1998	0.291994
Xanthippe	2011	T4	220	Y						7.53427	32.8091	47.0547	495.333	21.0369	0.334333
Zappa	2009	T1	110	N	2.43372	0.878571	1.50178	2.33333	7.14741	6.76451	33.904	43.0126	485.333	16.8265	0.372693
Zappa	2009	T2	110	Y						7.67299	37.8409	43.1277	478	18.0942	0.390821
Zappa	2009	T3	220	N	1.40208	2.27321	1.68302	4	9.35831	6.05635	30.4152	45.5895	444.667	17.4044	0.324621
Zappa	2009	T4	220	Y						7.83754	36.2007	44.5203	483.333	18.5881	0.390055
Zentos	1989	T1	110	N	5.09405	6.92679	4.00613	2.79167	18.8186	5.6579	32.9185	39.075	440.667	16.4191	0.32249
Zentos	1989	T2	110	Y						7.34202	40.1766	38.9993	475.333	18.765	0.363156
Zentos	1989	T3	220	N	6.25775	7.64286	4.18538	3.54167	21.6277	4.3853	30.9308	32.9486	441.333	14.4227	0.284939
Zentos	1989	T4	220	Y						6.94235	38.9103	38.8969	490	19.3896	0.33169
Zobel	2006	T1	110	N	5.31105	7.4	2.84427	1.80833	17.3637	5.59229	35.4371	33.8214	477.333	15.9477	0.325169
Zobel	2006	T2	110	Y						7.07626	39.3441	42.0034	429.333	18.7734	0.354173
Zobel	2006	T3	220	N	7.44819	9.18512	4.12988	2.81333	23.5765	5.05344	30.619	37.1774	448	15.0601	0.309161
Zobel	2006	T4	220	Y						7.36797	36.2101	47.9188	422.667	18.3506	0.370496
