# Supplementary material for: Breeding progress for pathogen resistance is a second major driver for yield increase in German winter wheat at contrasting N levels
Source: Sci Rep. 2020 Nov 23;10:20374. doi: 10.1038/s41598-020-77200-0 (PMC7683597; doi:10.1038/s41598-020-77200-0)
Supplement: Supplementary file 4 — Supplementary material 4 [file 41598_2020_77200_MOESM4_ESM.xlsx]

## Sheet: SuppTable4
Breeding progress for pathogen resistance is a second major driver for yield increase in German winter wheat at contrasting N levels
Holger Zetzsche*, Wolfgang Friedt, Frank Ordon
holger.zetzsche@julius-kuehn.de
Disease observations by year of release
Year of cultivars release	Number of cultivars	Stripe rust (YR) mean (%)	YR min (%)	YR max (%)	Leaf rust (LR) mean (%)	LR min (%)	LR max (%)	Powdery mildew (PM) mean (%)	PM min (%)	PM max (%)	Fusarium Head Blight (FHB) mean (%)	FHB min (%)	FHB max (%)
1966	2	11.7781	8.74909	14.4561	7.40461	5.42321	9.92381	8.63631	4.52257	13.883	2.67729	1.9375	4.41667
1968	2	11.7809	9.33998	14.1743	4.11652	3.14464	5.31786	8.59728	7.01868	11.397	2.47417	2.105	2.95833
1969	2	10.1868	5.27611	15.7516	8.69152	6.94524	11.2583	6.95591	5.80675	7.73426	3.11458	2.54167	4.125
1972	2	7.04118	3.86349	10.5877	7.03467	4.40833	10.0095	10.8889	7.85925	13.4498	2.40125	2.125	3.02167
1973	3	8.17054	6.91256	9.63788	9.08978	4.1881	14.3589	12.9682	9.79512	16.7722	2.89264	2.25	3.68833
1975	7	11.1522	5.15116	19.0407	6.49243	2.56071	12.1571	7.24298	3.59205	12.4003	2.7919	1.08417	4.66667
1978	2	9.63838	7.15043	13.0079	9.98705	8.36012	11.2095	10.8224	7.63918	14.4025	3.19813	2.41667	4.625
1979	2	11.5463	5.72486	17.7195	7.37232	4.89286	10.2149	6.37	5.38666	7.76495	2.29146	1.57917	2.81333
1980	9	13.5512	6.95007	21.3023	4.71396	2.53036	6.21012	7.34844	2.91327	14.089	2.97852	1.705	5.18833
1982	2	9.71165	5.86378	13.8924	6.91399	3.39405	10.0446	6.62134	5.77174	7.75287	2.44271	1.91667	3.22917
1983	1	17.4662	14.9878	19.9445	3.10655	2.26845	3.94464	6.37301	5.63213	7.11389	2.51083	1.95833	3.06333
1984	1	6.65222	6.47988	6.82456	11.6268	10.6673	12.5863	7.95336	7.36383	8.5429	2.77083	2.75	2.79167
1985	2	9.53101	8.8925	10.0105	7.37574	4.64286	8.6131	7.46649	6.04938	8.66891	2.30229	1.72917	2.875
1986	1	18.099	15.9858	20.2122	5.05	4.09107	6.00893	6.39911	6.37902	6.4192	2.525	2.38333	2.66667
1987	2	4.40681	3.1063	5.29754	9.21146	6.74881	11.1845	5.63108	4.81225	6.24552	2.27646	1.39583	2.81333
1988	1	2.43864	1.96369	2.9136	13.0449	11.4804	14.6095	6.1206	5.34927	6.89193	2.10417	2	2.20833
1989	3	6.5882	4.7687	9.50131	8.00327	6.73988	10.3786	4.45616	1.91193	7.55603	2.41278	0.746667	3.54167
1990	5	6.9895	2.85714	9.83996	8.90625	1.70714	13.5042	8.03741	4.21851	13.548	2.91258	2.08333	4.625
1991	1	6.34063	5.40179	7.27948	10.2524	10.2143	10.2905	6.0836	5.1487	7.0185	2.9375	2.20833	3.66667
1992	2	4.01702	3.58639	4.38396	9.62381	5.69345	12.9548	4.57002	2.6554	6.81176	1.94813	1.4375	2.50083
1993	2	7.16724	5.39895	10.3758	8.22768	5.12857	11.5202	5.88144	4.26024	7.63267	3.87542	1.64667	5.08333
1994	4	9.94002	4.99368	13.1596	6.18981	4.47024	8.94762	4.52077	3.43615	5.74122	2.28823	1.23333	3.25
1996	2	11.5768	6.50798	17.5939	4.36815	2.22024	6.77381	3.96431	3.30045	4.77873	5.69292	1.68833	10
1997	2	9.76001	6.71585	12.5807	6.3122	5.49345	6.87321	4.92647	3.75586	6.63041	3.02104	2.35417	3.625
1998	3	8.63126	3.89238	12.4658	5.49911	4.3375	6.96131	4.74854	3.62502	6.59799	2.79167	1.75	4.75
1999	2	9.29218	6.38492	12.1766	8.31741	5.45	12.7351	3.22367	2.17645	4.67727	2.07333	1.105	2.95833
2000	4	10.4281	3.1048	23.2657	6.75141	2.46786	12.2738	4.37883	2.95106	6.28039	2.45323	1.91667	3.22917
2001	3	7.5314	4.5725	12.6337	9.0251	4.5125	15.1786	5.54694	4.85286	6.47999	2.07028	1.54167	3.66667
2002	7	7.48311	2.81146	16.503	7.37619	1.5869	10.8857	4.27132	1.94423	6.22952	2.43173	1.52083	4.33333
2003	3	9.49601	4.81793	14.6268	6.71329	3.76905	10.2548	5.43191	4.18595	7.67566	2.22028	1.54167	2.855
2004	5	10.2406	5.33425	15.4604	6.83714	4.75714	10.2756	4.05019	2.67462	6.63326	2.31367	1.45833	3.66667
2005	9	6.25772	1.83251	12.7704	9.17996	3.08095	14.4214	3.87193	2.02977	7.25138	2.215	1.08333	6.20833
2006	9	6.00337	1.93194	13.2745	8.70952	4.97976	15.3857	3.63722	2.08688	5.81661	2.55583	1.27083	5.95833
2007	7	7.04175	2.59101	13.2417	7.25748	3.1244	11.1238	3.52106	1.86491	7.1919	2.96589	1.14583	6.83333
2008	4	8.69333	2.96265	21.0022	4.36897	0.851786	9.5	3.19251	1.04502	4.77916	2.63875	1.56333	3.52167
2009	7	6.13009	1.40208	16.705	5.97628	0.525	11.9946	3.23378	1.50178	5.35874	2.61417	1.41667	4
2010	15	5.30419	1.98499	16.8291	6.45704	0.619048	12.3839	3.72438	2.13807	5.81649	2.50611	1.225	5.41667
2011	8	5.34602	1.77677	18.4839	7.13862	0.460119	14.0899	3.36186	1.78083	5.01336	2.30109	1.25833	3.91667
2012	13	6.34395	1.86492	13.8508	5.59318	0.464881	10.0226	3.55183	2.0268	6.98606	2.36096	0.771667	6.125
2013	16	6.47046	1.27041	15.5849	5.34609	0.704762	11.7583	3.43849	1.29645	5.58009	2.43839	1.23	4.58
